# Supplementary material for: Functional Studies of the Yeast Med5, Med15 and Med16 Mediator Tail Subunits
Source: PLoS One. 2013 Aug 22;8(8):e73137. doi: 10.1371/journal.pone.0073137 (PMC3750046; doi:10.1371/journal.pone.0073137)
Supplement: Table S1 — Comparisons of expression levels between wild type cells, single Degron mutants and double Degron mutants. (XLS) [file pone.0073137.s001.xls]

## Sheet: Sheet1
				Average normalised expression						Fold-change
Probeset	Orf	Gene	Description	WT	med5	med15	med16	med5med15	med15med16	med5 vs WT	med15 vs WT	med16 vs WT	med5med15 vs WT	med15med16 vs WT	med15 vs med5	med16 vs med5	med5med15 vs med5	med15med16 vs med5	med16 vs med15	med5med15 vs med15	med15med16 vs med15	med5med15 vs med16	med15med16 vs med16	med15med16 vs med5med15
1779462_at	YGL151W	NUT1	Component of the RNA polymerase II mediator complex, which is required for transcriptional activation and also has a role in basal transcription	10.1869	11.6269	10.6163	10.4011	11.9944	10.8543	2.71333	1.34672	1.16005	3.50041	1.58819	0.496335	0.427538	1.29008	0.58533	0.86139	2.59921	1.1793	3.01746	1.36907	0.453717
1774778_at	YOR100C	CRC1	Mitochondrial inner membrane carnitine transporter, required for carnitine-dependent transport of acetyl-CoA from peroxisomes to mitochondria during fatty acid beta-oxidation	10.0793	11.1449	11.0827	10.5955	10.9112	10.7269	2.09309	2.00479	1.43024	1.78014	1.56657	0.957814	0.683318	0.850483	0.748448	0.713414	0.887942	0.781413	1.24464	1.09531	0.880027
1769955_at	YGR088W	CTT1	Cytosolic catalase T, has a role in protection from oxidative damage by hydrogen peroxide	10.9628	11.7955	11.6116	11.6422	11.804	11.5268	1.78098	1.56785	1.60153	1.79151	1.47833	0.880329	0.89924	1.00591	0.830068	1.02148	1.14266	0.942906	1.11863	0.923078	0.825188
1777779_at	YPL200W	CSM4	Protein required for accurate chromosome segregation during meiosis; involved in meiotic telomere clustering (bouquet formation) and telomere-led rapid prophase movements	9.49271	10.6488	10.182	9.99478	10.3056	10.0624	2.22848	1.6125	1.41624	1.75678	1.48417	0.723588	0.635517	0.78833	0.665999	0.878286	1.08947	0.920412	1.24045	1.04796	0.844824
1778185_at	YDR536W	STL1	Glycerol proton symporter of the plasma membrane, subject to glucose-induced inactivation, strongly but transiently induced when cells are subjected to osmotic shock	8.97412	9.77917	9.3836	9.50712	9.95506	9.56708	1.7472	1.32821	1.44694	1.97375	1.50834	0.760193	0.828146	1.12967	0.863288	1.08939	1.48603	1.13562	1.36409	1.04243	0.764198
1775137_s_at	YPL277C	NA	Putative protein of unknown function; localized to the membranes; gene expression regulated by copper levels	11.2893	12.1364	11.2353	11.2824	11.4014	11.1464	1.79884	0.963203	0.995204	1.08079	0.905656	0.535457	0.553247	0.600822	0.503466	1.03322	1.12207	0.940254	1.08599	0.91002	0.837961
1772958_at	YGR052W	FMP48	Putative protein of unknown function; the authentic, non-tagged protein is detected in highly purified mitochondria in high-throughput studies; induced by treatment with 8-methoxypsoralen and UVA irradiation	10.5548	11.6146	10.7137	10.8683	10.9516	10.3815	2.08465	1.11638	1.2427	1.31659	0.886782	0.535524	0.596119	0.631565	0.425388	1.11315	1.17934	0.79434	1.05946	0.713595	0.673545
1775412_at	YDR078C	SHU2	Protein of unassigned function involved in mutation suppression, important for error-free repair of spontaneous and induced DNA lesions to protect the genome from mutation; associates with Shu1p, Psy3p, and Csm2p	9.41194	8.72705	9.56848	9.44784	9.57883	9.77042	0.622054	1.11461	1.0252	1.12264	1.28207	1.79183	1.64808	1.80473	2.06103	0.919777	1.0072	1.15024	1.09505	1.25057	1.14202
1775235_at	YBL003C	HTA2	Histone H2A, core histone protein required for chromatin assembly and chromosome function; one of two nearly identical (see also HTA1) subtypes; DNA damage-dependent phosphorylation by Mec1p facilitates DNA repair; acetylated by Nat4p	9.82775	10.8694	10.3185	10.5995	11.1496	10.8403	2.05863	1.40521	1.70734	2.49989	2.01753	0.682596	0.829354	1.21435	0.980035	1.215	1.77901	1.43575	1.46421	1.18168	0.807048
1771052_at	YDL222C	FMP45	Integral membrane protein localized to mitochondria (untagged protein) and eisosomes, immobile patches at the cortex associated with endocytosis; sporulation and sphingolipid content are altered in mutants; has homologs SUR7 and YNL194C	13.2926	13.941	13.3963	13.3656	13.3834	12.9463	1.56749	1.07454	1.0519	1.06496	0.786639	0.685513	0.671074	0.679405	0.501846	0.978937	0.991091	0.732073	1.01242	0.747825	0.738654
1776354_s_at	YMR323W	ERR3	Protein of unknown function, has similarity to enolases	8.72329	10.25	9.39646	8.97099	9.2833	8.88567	2.88122	1.59457	1.18732	1.47428	1.11913	0.553436	0.412088	0.511686	0.388423	0.744599	0.924562	0.701839	1.24169	0.942573	0.759104
1776068_at	YPL163C	SVS1	Cell wall and vacuolar protein, required for wild-type resistance to vanadate	10.8612	10.0727	10.1095	9.62597	9.73502	9.58079	0.578955	0.593882	0.424769	0.458122	0.411675	1.02578	0.733683	0.79129	0.711065	0.715242	0.771402	0.693193	1.07852	0.969173	0.898615
1777086_at	YLL010C	PSR1	Plasma membrane associated protein phosphatase involved in the general stress response; required along with binding partner Whi2p for full activation of STRE-mediated gene expression, possibly through dephosphorylation of Msn2p	8.19386	9.09217	8.62202	8.52461	8.20426	8.44583	1.86388	1.34552	1.25767	1.00724	1.19083	0.721892	0.674758	0.540398	0.638899	0.934707	0.748586	0.885033	0.800877	0.946856	1.18227
1774517_at	YPL277C	NA	Putative protein of unknown function; localized to the membranes; gene expression regulated by copper levels	6.59104	7.98811	6.63084	6.54197	6.85453	6.75693	2.63368	1.02797	0.966565	1.20038	1.12186	0.390318	0.367002	0.455782	0.425967	0.940264	1.16772	1.09133	1.24191	1.16067	0.934584
1769534_at	YMR212C	EFR3	Non-essential protein of unknown function; exhibits synthetic lethal genetic interactions with PHO85; the authentic, non-tagged protein is detected in highly purified mitochondria in high-throughput studies and is phosphorylated	10.9019	10.3015	10.8104	10.7003	10.6787	10.8368	0.659571	0.938592	0.869615	0.856666	0.955893	1.42303	1.31845	1.29882	1.44926	0.92651	0.912714	1.01843	0.98511	1.09921	1.11583
1778706_at	YNR002C	ATO2	Putative transmembrane protein involved in export of ammonia, a starvation signal that promotes cell death in aging colonies; phosphorylated in mitochondria; member of the TC 9.B.33 YaaH family; homolog of Ady2p and Y. lipolytica Gpr1p	11.5912	12.5009	11.6602	11.754	11.6177	11.31	1.87863	1.04903	1.11948	1.01859	0.822932	0.558403	0.5959	0.542199	0.438049	1.06715	0.970981	0.784468	0.909883	0.735106	0.807912
1773641_x_at	YAL068C	PAU8	Hypothetical protein	9.75505	8.98195	9.11194	8.76355	9.06185	9.15284	0.58516	0.640332	0.502954	0.618481	0.658745	1.09429	0.859516	1.05694	1.12575	0.785459	0.965877	1.02876	1.2297	1.30975	1.0651
1779888_at	YKR013W	PRY2	Protein of unknown function, has similarity to Pry1p and Pry3p and to the plant PR-1 class of pathogen related proteins	10.5495	9.68377	9.0561	8.90076	8.9563	8.79922	0.548753	0.355165	0.318911	0.331427	0.297236	0.647221	0.581155	0.603964	0.541657	0.897923	0.933164	0.836896	1.03925	0.932036	0.896837
1778857_at	YBR208C	DUR1,2	Urea amidolyase, contains both urea carboxylase and allophanate hydrolase activities, degrades urea to CO2 and NH3; expression sensitive to nitrogen catabolite repression and induced by allophanate, an intermediate in allantoin degradation	10.3228	9.62678	10.3505	9.62992	10.2406	10.1138	0.617251	1.01934	0.618599	0.944611	0.865084	1.65142	1.00218	1.53035	1.40151	0.606863	0.926689	0.848671	1.52702	1.39846	0.91581
1773360_at	YMR192W	GYL1	Putative GTPase activating protein (GAP) that may have a role in polarized exocytosis; stimulates Gyp5p GAP activity on Ypt1p, colocalizes with Gyp5p at sites of polarized growth; interacts with Gyp5p, Rvs161p, and Rvs167p	10.1536	9.42417	9.9294	9.74778	9.74363	9.97743	0.603142	0.856066	0.754804	0.752636	0.885047	1.41934	1.25145	1.24786	1.46739	0.881712	0.879181	1.03385	0.997129	1.17255	1.17593
1773662_at	YGR066C	NA	Putative protein of unknown function	8.33974	9.12044	9.3113	9.06813	9.45384	9.19473	1.71796	1.96095	1.65679	2.16459	1.80875	1.14144	0.964394	1.25998	1.05284	0.84489	1.10385	0.922381	1.3065	1.09172	0.835606
1769982_at	YBR076W	ECM8	Non-essential protein of unknown function	10.2251	10.9464	11.9756	10.5952	11.8432	11.6298	1.64877	3.36485	1.29249	3.0698	2.64767	2.04082	0.783912	1.86187	1.60584	0.384115	0.912313	0.786859	2.3751	2.0485	0.862488
1770276_at	YNR003C	RPC34	RNA polymerase III subunit C34; interacts with TFIIIB70 and is a key determinant in pol III recruitment by the preinitiation complex	10.283	9.67631	9.9184	9.89625	9.65773	9.93159	0.656721	0.776704	0.76487	0.648318	0.78384	1.1827	1.16468	0.987204	1.19357	0.984764	0.834704	1.00919	0.847618	1.0248	1.20904
1774822_at	YLR381W	CTF3	Outer kinetochore protein that forms a complex with Mcm16p and Mcm22p; may bind the kinetochore to spindle microtubules	9.95573	10.7312	10.5722	10.2703	10.6179	10.3854	1.71177	1.53308	1.24367	1.58243	1.34692	0.895612	0.726544	0.924441	0.786861	0.811227	1.03219	0.878574	1.27238	1.08302	0.851175
1773859_at	YBR132C	AGP2	High affinity polyamine permease, preferentially uses spermidine over putrescine; expression is down-regulated by osmotic stress; plasma membrane carnitine transporter, also functions as a low-affinity amino acid permease	10.0817	11.0315	10.7172	10.3863	10.5373	10.2397	1.93168	1.5535	1.23507	1.3714	1.11579	0.804219	0.639377	0.709949	0.577624	0.795028	0.88278	0.718242	1.11038	0.903417	0.813613
1778620_at	YNL318C	HXT14	Protein with similarity to hexose transporter family members, expression is induced in low glucose and repressed in high glucose; the authentic, non-tagged protein is detected in highly purified mitochondria in high-throughput studies	6.71827	7.60947	8.31974	8.00626	8.82147	8.65774	1.85471	3.03452	2.44188	4.29662	3.83563	1.63612	1.31658	2.3166	2.06805	0.8047	1.41591	1.264	1.75955	1.57077	0.892709
1776680_at	YGR236C	SPG1	Protein required for survival at high temperature during stationary phase; not required for growth on nonfermentable carbon sources; the authentic, non-tagged protein is detected in highly purified mitochondria in high-throughput studies	13.1204	13.7904	13.4398	13.2102	13.4107	13.0828	1.59099	1.24777	1.06421	1.22287	0.974236	0.784272	0.668899	0.768624	0.612346	0.852892	0.980047	0.780783	1.14909	0.915453	0.796679
1769518_x_at	YIL176C	PAU14	Hypothetical protein	11.0756	10.3483	10.4362	10.2405	10.5384	10.4732	0.604013	0.641963	0.560518	0.68907	0.658637	1.06283	0.927989	1.14082	1.09044	0.87313	1.07338	1.02597	1.22935	1.17505	0.955836
1770073_s_at	YMR322C	SNO4	Possible chaperone and cysteine protease with similarity to E. coli Hsp31 and S. cerevisiae Hsp31p, Hsp32p, and Hsp33p; member of the DJ-1/ThiJ/PfpI superfamily; may have a role in pyridoxine metabolism	11.394	12.1894	12.1528	11.8611	12.5002	12.1128	1.73549	1.69211	1.38232	2.15279	1.64583	0.975004	0.796505	1.24045	0.948341	0.816925	1.27225	0.972653	1.55737	1.19063	0.764511
1774122_at	YOR388C	FDH1	NAD(+)-dependent formate dehydrogenase, may protect cells from exogenous formate	13.2292	13.9431	13.5639	13.1588	13.5391	13.1804	1.64029	1.26117	0.952379	1.23961	0.966767	0.768871	0.580615	0.755722	0.589387	0.755153	0.982899	0.766562	1.30159	1.01511	0.779899
1772992_s_at	YPL278C	NA	Putative protein of unknown function; gene expression regulated by copper levels	11.6196	12.4079	11.5416	11.689	11.8374	11.5899	1.72704	0.947394	1.04929	1.163	0.979621	0.548564	0.607565	0.673408	0.567224	1.10755	1.22758	1.03402	1.10837	0.933603	0.842319
1779266_at	YDL204W	RTN2	Protein of unknown function; has similarity to mammalian reticulon proteins; member of the RTNLA (reticulon-like A) subfamily	12.8944	13.577	13.0876	12.9323	13.094	12.6139	1.60498	1.14327	1.02662	1.14833	0.823269	0.712323	0.639647	0.715477	0.512946	0.897972	1.00443	0.720103	1.11855	0.801921	0.716929
1772227_at	YJL137C	GLG2	Self-glucosylating initiator of glycogen synthesis, also glucosylates n-dodecyl-beta-D-maltoside; similar to mammalian glycogenin	11.3994	12.1316	11.9422	11.672	11.7835	11.4184	1.66118	1.45681	1.20793	1.30499	1.01324	0.876973	0.727156	0.785579	0.609954	0.829165	0.895785	0.695521	1.08035	0.838821	0.776438
1769342_at	YIL160C	POT1	3-ketoacyl-CoA thiolase with broad chain length specificity, cleaves 3-ketoacyl-CoA into acyl-CoA and acetyl-CoA during beta-oxidation of fatty acids	12.4107	13.1505	13.2141	12.8774	13.1509	12.938	1.66993	1.7452	1.38195	1.67043	1.44123	1.04507	0.827547	1.0003	0.863047	0.791856	0.957159	0.825826	1.20875	1.0429	0.862789
1770825_at	YJL083W	TAX4	EH domain-containing protein involved in regulating phosphatidylinositol 4,5-bisphosphate levels and autophagy; Irs4p and Tax4p bind and activate the PtdIns phosphatase Inp51p; Irs4p and Tax4p are involved in localizing Atg17p to the PAS	10.0806	10.7064	10.3575	10.4107	10.3799	10.26	1.54311	1.21158	1.25714	1.23056	1.13243	0.785158	0.814683	0.797455	0.733866	1.0376	1.01566	0.934672	0.978854	0.900799	0.920259
1780022_at	YLR053C	NA	Putative protein of unknown function	8.0789	9.01292	9.02926	8.68849	9.31656	9.11575	1.91058	1.93235	1.52582	2.35814	2.05174	1.01139	0.798617	1.23425	1.07388	0.78962	1.22035	1.06179	1.54549	1.34468	0.870067
1773356_at	YNL142W	MEP2	Ammonium permease involved in regulation of pseudohyphal growth; belongs to a ubiquitous family of cytoplasmic membrane proteins that transport only ammonium (NH4+); expression is under the nitrogen catabolite repression regulation	11.4399	10.7416	10.7525	10.4152	10.6364	10.5981	0.616299	0.620996	0.491513	0.572966	0.557961	1.00762	0.797525	0.929688	0.905343	0.791492	0.922655	0.898494	1.16572	1.13519	0.973813
1772452_at	YOR054C	VHS3	Functionally redundant (see also SIS2) inhibitory subunit of Ppz1p, a PP1c-related ser/thr protein phosphatase Z isoform; synthetically lethal with sis2; putative phosphopantothenoylcysteine decarboxylase involved in coenzyme A biosynthesis	10.6917	11.2867	11.1024	11.0953	11.2197	11.099	1.51042	1.32928	1.32274	1.44194	1.32619	0.880074	0.875742	0.954657	0.878028	0.995078	1.08475	0.997675	1.09011	1.00261	0.91973
1776791_at	YGL205W	POX1	Fatty-acyl coenzyme A oxidase, involved in the fatty acid beta-oxidation pathway; localized to the peroxisomal matrix	11.0938	11.8321	11.9732	11.3472	11.8261	11.682	1.66818	1.83961	1.19198	1.66126	1.50334	1.10277	0.71454	0.995851	0.901182	0.647953	0.903048	0.817202	1.39369	1.26121	0.904937
1773888_at	YAL012W	CYS3	Cystathionine gamma-lyase, catalyzes one of the two reactions involved in the transsulfuration pathway that yields cysteine from homocysteine with the intermediary formation of cystathionine	11.6681	11.0384	11.747	11.6428	11.857	12.024	0.646302	1.05626	0.982615	1.13992	1.27978	1.63431	1.52036	1.76376	1.98016	0.93028	1.07921	1.21162	1.16009	1.30242	1.12269
1775729_at	YNL117W	MLS1	Malate synthase, enzyme of the glyoxylate cycle, involved in utilization of non-fermentable carbon sources; expression is subject to carbon catabolite repression; localizes in peroxisomes during growth in oleic acid medium	11.5743	12.2245	10.8254	11.5219	10.8826	10.8064	1.56937	0.595069	0.96436	0.619129	0.58727	0.379176	0.614487	0.394507	0.374207	1.62059	1.04043	0.986894	0.642011	0.608974	0.948542
1774240_at	YGR059W	SPR3	Sporulation-specific homolog of the yeast CDC3/10/11/12 family of bud neck microfilament genes; septin protein involved in sporulation; regulated by ABFI	7.76345	8.56535	8.82521	8.90296	9.2887	9.09795	1.7434	2.08749	2.20306	2.87838	2.52189	1.19736	1.26366	1.65101	1.44653	1.05537	1.37887	1.2081	1.30653	1.14472	0.876149
1771738_at	YNL270C	ALP1	Arginine transporter; expression is normally very low and it is unclear what conditions would induce significant expression	9.75567	10.4457	10.8776	10.1929	10.6801	10.5839	1.61332	2.17632	1.35405	1.89796	1.77553	1.34897	0.839293	1.17643	1.10054	0.622175	0.872096	0.815842	1.40169	1.31128	0.935495
1770513_at	YPL033C	NA	Putative protein of unknown function; may be involved in DNA metabolism; expression is induced by Kar4p	6.67385	7.4896	7.75102	7.75244	8.36657	8.11948	1.76022	2.1099	2.11198	3.23267	2.72382	1.19866	1.19984	1.83651	1.54743	1.00099	1.53214	1.29098	1.53064	1.2897	0.842593
1775282_at	YGR156W	PTI1	Pta1p Interacting protein	10.3618	9.74384	10.2527	10.0636	10.2097	10.1442	0.651582	0.927132	0.813245	0.899912	0.859989	1.42289	1.24811	1.38112	1.31985	0.877163	0.970641	0.92758	1.10657	1.05748	0.955637
1778563_at	YDR111C	ALT2	Putative alanine transaminase (glutamic pyruvic transaminase)	11.4048	12.1504	11.8317	11.7	11.9165	11.7936	1.67671	1.34433	1.22705	1.42574	1.30928	0.801764	0.73182	0.850322	0.780862	0.912763	1.06056	0.973931	1.16193	1.06701	0.918314
1778931_at	YJR096W	NA	Putative xylose and arabinose reductase; member of the aldo-keto reductase (AKR) family; GFP-fusion protein is induced in response to the DNA-damaging agent MMS	12.4311	13.1225	13.1696	12.7662	13.1947	13.0527	1.61482	1.66841	1.26144	1.69772	1.53859	1.03319	0.781167	1.05134	0.952794	0.756074	1.01757	0.922188	1.34586	1.21971	0.906267
1779118_at	YPR116W	NA	Putative protein of unknown function; null mutation results in a decrease in plasma membrane electron transport	8.48486	9.07168	8.95856	9.06224	9.1299	9.03008	1.50193	1.38866	1.49213	1.56377	1.45923	0.924585	0.993476	1.04117	0.971571	1.07451	1.1261	1.05082	1.04801	0.977951	0.933149
1775283_at	YGL016W	KAP122	Karyopherin beta, responsible for import of the Toa1p-Toa2p complex into the nucleus; binds to nucleoporins Nup1p and Nup2p; may play a role in regulation of pleiotropic drug resistance	8.38357	7.75501	8.52184	8.30093	8.48806	8.69652	0.64682	1.10059	0.944325	1.07511	1.24225	1.70153	1.45995	1.66215	1.92054	0.85802	0.976856	1.12871	1.1385	1.31549	1.15546
1775702_at	YMR018W	NA	Putative protein of unknown function with similarity to human PEX5Rp (peroxin protein 5 related protein); transcription increases during colony development similar to genes involved in peroxisome biogenesis; YMR018W is not an essential gene	6.80665	7.54119	7.92368	7.40405	8.03471	8.12176	1.66387	2.169	1.51299	2.34252	2.48821	1.30359	0.90932	1.40787	1.49543	0.697553	1.08	1.14717	1.54827	1.64456	1.06219
1775697_at	YNR064C	NA	Epoxide hydrolase, member of the alpha/beta hydrolase fold family; may have a role in detoxification of epoxides	10.2342	10.9804	11.5984	10.4261	11.4373	10.9216	1.67744	2.57435	1.14229	2.3023	1.61043	1.53469	0.680973	1.37251	0.960053	0.44372	0.894324	0.625567	2.01552	1.40982	0.699486
1778644_at	YMR017W	SPO20	Meiosis-specific subunit of the t-SNARE complex, required for prospore membrane formation during sporulation; similar to but not functionally redundant with Sec9p; SNAP-25 homolog	8.42096	9.11185	9.12558	9.02838	9.45171	9.33002	1.61427	1.62971	1.52353	2.04308	1.87782	1.00957	0.943788	1.26564	1.16326	0.934844	1.25364	1.15224	1.34102	1.23254	0.919111
1775744_at	YBR006W	UGA2	Succinate semialdehyde dehydrogenase involved in the utilization of gamma-aminobutyrate (GABA) as a nitrogen source; part of the 4-aminobutyrate and glutamate degradation pathways; localized to the cytoplasm	10.8708	11.4568	11.2945	11.2541	11.4584	11.2194	1.50107	1.34134	1.30435	1.5027	1.27335	0.893588	0.868948	1.00109	0.848298	0.972425	1.1203	0.949317	1.15207	0.976236	0.847374
1770048_at	YOR062C	NA	Protein of unknown function; similar to YKR075Cp and Reg1p; expression regulated by glucose and Rgt1p; GFP-fusion protein is induced in response to the DNA-damaging agent MMS	11.0498	11.6379	11.6193	11.2989	11.5523	11.4971	1.50329	1.48408	1.18851	1.41673	1.36354	0.98722	0.790607	0.94242	0.907039	0.800843	0.95462	0.918781	1.19202	1.14727	0.962457
1771695_at	YPR001W	CIT3	Dual specificity mitochondrial citrate and methylcitrate synthase; catalyzes the condensation of acetyl-CoA and oxaloacetate to form citrate and that of propionyl-CoA and oxaloacetate to form 2-methylcitrate	10.6513	11.4919	12.1439	11.2467	11.9868	11.922	1.7908	2.81397	1.51085	2.52369	2.41273	1.57135	0.843673	1.40926	1.34729	0.53691	0.896845	0.857412	1.67038	1.59694	0.956032
1776366_at	YPL147W	PXA1	Subunit of a heterodimeric peroxisomal ATP-binding cassette transporter complex (Pxa1p-Pxa2p), required for import of long-chain fatty acids into peroxisomes; similarity to human adrenoleukodystrophy transporter and ALD-related proteins	12.1284	12.7139	12.9042	12.4329	12.8853	12.701	1.5005	1.71215	1.23501	1.68982	1.48717	1.14105	0.823068	1.12617	0.991118	0.721324	0.986958	0.8686	1.36826	1.20418	0.880079
1772062_s_at	YFL061W	DDI2	Protein whose expression is induced by DNA damage	10.0459	10.6416	10.3808	9.5453	10.2111	9.82764	1.51119	1.26127	0.706822	1.12133	0.859612	0.834622	0.467725	0.742017	0.568831	0.560403	0.889045	0.681543	1.58644	1.21616	0.766601
1772540_at	YER028C	MIG3	Probable transcriptional repressor involved in response to toxic agents such as hydroxyurea that inhibit ribonucleotide reductase; phosphorylation by Snf1p or the Mec1p pathway inactivates Mig3p, allowing induction of damage response genes	8.46289	9.08783	9.36452	9.09341	9.44212	9.40461	1.54215	1.86817	1.54813	1.97141	1.92082	1.21141	1.00388	1.27835	1.24554	0.828685	1.05526	1.02818	1.27342	1.24073	0.974335
1771645_at	YPR151C	SUE1	Mitochondrial protein required for degradation of unstable forms of cytochrome c	10.5716	11.251	11.3604	11.2378	11.5554	11.4738	1.60149	1.72761	1.58686	1.97765	1.86895	1.07875	0.990869	1.23488	1.16701	0.918531	1.14473	1.08181	1.24626	1.17776	0.945034
1771901_at	YKL205W	LOS1	Nuclear pore protein involved in nuclear export of pre-tRNA	10.3625	9.60111	10.0108	9.98368	9.79555	10.0087	0.589919	0.783675	0.769056	0.675032	0.782496	1.32844	1.30366	1.14428	1.32645	0.981346	0.861368	0.998496	0.877741	1.01748	1.1592
1778267_at	YOR180C	DCI1	Peroxisomal delta(3,5)-delta(2,4)-dienoyl-CoA isomerase, involved in fatty acid metabolism, contains peroxisome targeting signals at amino and carboxy termini	9.89179	10.6693	11.104	10.1623	10.9614	10.7869	1.71413	2.31693	1.20627	2.0989	1.8597	1.35167	0.703724	1.22447	1.08492	0.520633	0.905896	0.802654	1.73999	1.54169	0.886033
1774507_at	YOR018W	ROD1	Membrane protein; overexpression confers resistance to the GST substrate o-dinitrobenzene as well as to zinc and calcium; contains 2 PY motifs, which are required for Rod1p interaction with Rsp5p, a hect-type ubiquitin ligase	8.88789	8.26776	8.55566	8.54833	8.42976	8.392	0.650614	0.794312	0.790283	0.727933	0.709126	1.22087	1.21467	1.11884	1.08993	0.994927	0.916432	0.892755	0.921105	0.897307	0.974164
1774142_at	YDR309C	GIC2	Redundant rho-like GTPase Cdc42p effector; homolog of Gic1p; involved in initiation of budding and cellular polarization; interacts with Cdc42p via the Cdc42/Rac-interactive binding (CRIB) domain and with PI(4,5)P2 via a polybasic region	9.17555	8.45758	8.89665	8.67782	9.20603	9.14566	0.607953	0.82422	0.708219	1.02135	0.979498	1.35573	1.16492	1.67999	1.61114	0.859259	1.23918	1.18839	1.44215	1.38304	0.959018
1778359_at	YLR180W	SAM1	S-adenosylmethionine synthetase, catalyzes transfer of the adenosyl group of ATP to the sulfur atom of methionine; one of two differentially regulated isozymes (Sam1p and Sam2p)	12.1088	11.237	11.1759	11.6018	11.1481	11.2566	0.546484	0.52383	0.703693	0.513812	0.553968	0.958546	1.28767	0.940215	1.01369	1.34336	0.980877	1.05753	0.730165	0.787229	1.07815
1778884_at	YNL014W	HEF3	Translational elongation factor EF-3; paralog of YEF3 and member of the ABC superfamily; stimulates EF-1 alpha-dependent binding of aminoacyl-tRNA by the ribosome; normally expressed in zinc deficient cells	11.7129	12.3721	12.0323	12.254	12.0665	11.9864	1.57911	1.24778	1.45505	1.2777	1.20873	0.790181	0.92144	0.809127	0.76545	1.16611	1.02398	0.968702	0.878111	0.830711	0.94602
1775023_at	YJR003C	NA	Putative protein of unknown function; the authentic, non-tagged protein is detected in highly purified mitochondria in high-throughput studies	10.1865	9.44911	9.85816	9.9074	9.73503	10.0203	0.599827	0.796459	0.824111	0.731302	0.891192	1.32782	1.37392	1.21919	1.48575	1.03472	0.918192	1.11894	0.887383	1.0814	1.21864
1777860_at	YJL170C	ASG7	Protein that regulates signaling from a G protein beta subunit Ste4p and its relocalization within the cell; specific to a-cells and induced by alpha-factor	8.74583	9.40155	10.0197	9.17951	9.79751	9.73017	1.5754	2.41811	1.35068	2.07294	1.97841	1.53492	0.857353	1.31582	1.25581	0.558567	0.857257	0.818162	1.53474	1.46475	0.954396
1777690_at	YIL101C	XBP1	Transcriptional repressor that binds to promoter sequences of the cyclin genes, CYS3, and SMF2; expression is induced by stress or starvation during mitosis, and late in meiosis; member of the Swi4p/Mbp1p family; potential Cdc28p substrate	11.7775	12.3735	12.071	11.9993	12.2116	11.8783	1.51146	1.2256	1.16619	1.35101	1.07233	0.810871	0.771566	0.893846	0.709467	0.951528	1.10233	0.874944	1.15848	0.919515	0.793723
1776156_at	YAL061W	BDH2	Putative medium-chain alcohol dehydrogenase with similarity to BDH1; transcription induced by constitutively active PDR1 and PDR3; BDH2 is an essential gene	11.684	12.7164	11.9765	11.9207	12.1181	11.6028	2.04535	1.22479	1.17827	1.35102	0.945267	0.598815	0.576072	0.660533	0.462154	0.962019	1.10307	0.771781	1.14662	0.802251	0.699669
1771165_x_at	YEL069C	HXT13	Hexose transporter, induced in the presence of non-fermentable carbon sources, induced by low levels of glucose, repressed by high levels of glucose	5.25466	6.54256	7.19156	6.24518	7.68775	7.00716	2.44172	3.82882	1.9869	5.4005	3.36944	1.56808	0.813729	2.21176	1.37994	0.518933	1.41049	0.880018	2.71805	1.69582	0.623911
1773699_at	YOL084W	PHM7	Protein of unknown function, expression is regulated by phosphate levels; green fluorescent protein (GFP)-fusion protein localizes to the cell periphery and vacuole	11.4553	12.1511	11.5073	11.8979	11.7457	11.4195	1.61979	1.03675	1.35909	1.22298	0.975501	0.640054	0.83905	0.755023	0.602239	1.3109	1.17962	0.940918	0.899855	0.717763	0.797643
1773415_at	YFR017C	NA	Putative protein of unknown function; green fluorescent protein (GFP)-fusion protein localizes to the cytoplasm and is induced in response to the DNA-damaging agent MMS; YFR017C is not an essential gene	12.7651	13.3789	12.8643	12.643	12.8281	12.2978	1.5302	1.07116	0.918795	1.04461	0.723315	0.700014	0.600442	0.682666	0.472694	0.857757	0.975218	0.675263	1.13694	0.787244	0.692423
1774885_at	YJL172W	CPS1	Vacuolar carboxypeptidase yscS; expression is induced under low-nitrogen conditions	10.7818	11.3842	11.3218	10.6069	10.8434	10.8206	1.51822	1.454	0.885846	1.04361	1.02728	0.957697	0.583477	0.687388	0.676633	0.60925	0.71775	0.706521	1.17809	1.15966	0.984355
1780155_at	YIL145C	PAN6	Pantothenate synthase, also known as pantoate-beta-alanine ligase, required for pantothenic acid biosynthesis, deletion causes pantothenic acid auxotrophy, homologous to E. coli panC	10.895	10.2581	10.403	10.4024	10.2485	10.4645	0.643055	0.710999	0.710704	0.638808	0.741991	1.10566	1.1052	0.993395	1.15385	0.999586	0.898466	1.04359	0.898838	1.04402	1.16152
1778293_at	YKR075C	NA	Protein of unknown function; similar to YOR062Cp and Reg1p; expression regulated by glucose and Rgt1p; GFP-fusion protein is induced in response to the DNA-damaging agent MMS	11.5622	12.553	12.0882	11.9888	11.9679	11.6845	1.98716	1.43987	1.34397	1.32469	1.08846	0.724585	0.676329	0.666623	0.547746	0.933401	0.920006	0.755943	0.98565	0.809881	0.821672
1776304_at	YDR256C	CTA1	Catalase A, breaks down hydrogen peroxide in the peroxisomal matrix formed by acyl-CoA oxidase (Pox1p) during fatty acid beta-oxidation	12.2216	12.8504	12.9298	12.5652	12.8685	12.6174	1.5463	1.63371	1.26891	1.56582	1.31567	1.05653	0.820607	1.01262	0.850846	0.776701	0.958444	0.805322	1.23399	1.03685	0.840239
1770900_at	YCR091W	KIN82	Putative serine/threonine protein kinase, most similar to cyclic nucleotide-dependent protein kinase subfamily and the protein kinase C subfamily	11.1676	11.8023	11.9577	11.7681	12.0147	11.8872	1.55258	1.72916	1.51621	1.79882	1.64663	1.11373	0.976573	1.1586	1.06057	0.876849	1.04029	0.952271	1.18639	1.08602	0.915392
1774540_at	YGR248W	SOL4	6-phosphogluconolactonase with similarity to Sol3p	12.0975	12.7717	12.6125	12.4229	12.6341	12.3596	1.59572	1.42906	1.25304	1.45056	1.19921	0.895558	0.785247	0.909031	0.751513	0.876824	1.01504	0.839156	1.15764	0.95704	0.826719
1769805_at	YMR169C	ALD3	Cytoplasmic aldehyde dehydrogenase, involved in beta-alanine synthesis; uses NAD+ as the preferred coenzyme; very similar to Ald2p; expression is induced by stress and repressed by glucose	11.6875	12.3379	12.05	11.7458	11.9587	11.5751	1.56959	1.2857	1.04129	1.20684	0.925097	0.81913	0.663412	0.768886	0.589386	0.809898	0.938662	0.719527	1.15899	0.888417	0.766546
1779560_at	YHR160C	PEX18	Peroxin required for targeting of peroxisomal matrix proteins containing PTS2; interacts with Pex7p; partially redundant with Pex21p	9.99206	10.578	10.9842	10.5249	10.8695	10.6381	1.50104	1.98908	1.44674	1.8371	1.56484	1.32513	0.963823	1.22389	1.0425	0.727342	0.923596	0.786716	1.26982	1.08163	0.851797
1773426_at	YNL298W	CLA4	Cdc42p activated signal transducing kinase of the PAK (p21-activated kinase) family, involved in septin ring assembly and cytokinesis; directly phosphorylates septins Cdc3p and Cdc10p; other yeast PAK family members are Ste20p and Skm1p	10.3284	9.72697	9.98407	10.1551	10.1326	10.2229	0.65908	0.787644	0.886755	0.873088	0.929457	1.19507	1.34544	1.32471	1.41023	1.12583	1.10848	1.18005	0.984588	1.04816	1.06456
1779688_at	YLR164W	NA	Mitochondrial inner membrane of unknown function; similar to Tim18p and Sdh4p; expression induced by nitrogen limitation in a GLN3, GAT1-dependent manner	11.3858	11.9957	11.6204	11.1512	11.3888	10.9457	1.52607	1.17653	0.849893	1.00206	0.737038	0.770951	0.556916	0.656625	0.482964	0.722375	0.851707	0.626452	1.17904	0.867212	0.735525
1770202_at	YER103W	SSA4	Heat shock protein that is highly induced upon stress; plays a role in SRP-dependent cotranslational protein-membrane targeting and translocation; member of the HSP70 family; cytoplasmic protein that concentrates in nuclei upon starvation	11.9987	12.8101	12.3788	12.7966	12.774	12.6582	1.75493	1.30148	1.73856	1.71154	1.57952	0.741613	0.990672	0.975273	0.900044	1.33584	1.31507	1.21363	0.984456	0.908519	0.922864
1778375_at	YLR136C	TIS11	mRNA-binding protein expressed during iron starvation; binds to a sequence element in the 3'-untranslated regions of specific mRNAs to mediate their degradation; involved in iron homeostasis	7.76815	8.42762	9.10734	8.48698	9.45895	9.32382	1.57951	2.5301	1.64584	3.22837	2.93972	1.60182	1.042	2.04391	1.86116	0.650506	1.27599	1.1619	1.96153	1.78615	0.910588
1776091_at	YOR340C	RPA43	RNA polymerase I subunit A43	11.4281	10.7752	11.1185	11.1874	10.8218	11.1687	0.635979	0.806838	0.846303	0.656882	0.8354	1.26866	1.33071	1.03287	1.31356	1.04891	0.814143	1.0354	0.776178	0.987116	1.27177
1769539_at	YNL222W	SSU72	Transcription/RNA-processing factor that associates with TFIIB and cleavage/polyadenylation factor Pta1p; exhibits phosphatase activity on serine-5 of the RNA polymerase II C-terminal domain; affects start site selection in vivo	9.48689	8.86157	9.14263	9.5294	9.14961	9.30853	0.648275	0.78771	1.0299	0.791528	0.883703	1.21509	1.58868	1.22098	1.36316	1.30746	1.00485	1.12186	0.768548	0.858047	1.11645
1778189_at	YMR120C	ADE17	Enzyme of 'de novo' purine biosynthesis containing both 5-aminoimidazole-4-carboxamide ribonucleotide transformylase and inosine monophosphate cyclohydrolase activities, isozyme of Ade16p; ade16 ade17 mutants require adenine and histidine	11.8377	11.2411	10.2916	10.7699	10.3228	10.3837	0.661307	0.342453	0.477054	0.349919	0.365015	0.517843	0.721381	0.529132	0.55196	1.39305	1.0218	1.06588	0.733499	0.765143	1.04314
1772974_at	YJL057C	IKS1	Putative serine/threonine kinase; expression is induced during mild heat stress; deletion mutants are hypersensitive to copper sulphate and resistant to sorbate; interacts with an N-terminal fragment of Sst2p	10.9039	11.5327	11.526	11.4776	11.7704	11.6021	1.54628	1.53914	1.48831	1.82327	1.62251	0.995381	0.962514	1.17913	1.0493	0.96698	1.18461	1.05417	1.22506	1.09017	0.889893
1769993_at	YBR186W	PCH2	Nucleolar component of the pachytene checkpoint, which prevents chromosome segregation when recombination and chromosome synapsis are defective; also represses meiotic interhomolog recombination in the rDNA	7.64064	8.41146	8.24629	8.16631	8.56941	8.47947	1.70624	1.52166	1.4396	1.90366	1.78861	0.891821	0.843725	1.1157	1.04827	0.94607	1.25104	1.17543	1.32235	1.24243	0.939562
1773476_at	YMR185W	NA	Putative protein of unknown function; essential gene required for viability	10.0239	9.30891	9.90228	9.71431	9.88072	10.0775	0.609196	0.91914	0.806856	0.905505	1.03781	1.50877	1.32446	1.48639	1.70357	0.877838	0.985166	1.12911	1.12226	1.28624	1.14611
1774663_at	YDL160C	DHH1	Cytoplasmic DExD/H-box helicase, stimulates mRNA decapping, coordinates distinct steps in mRNA function and decay, interacts with both the decapping and deadenylase complexes, may have a role in mRNA export and translation	10.6228	11.3695	10.8482	10.6966	10.7469	10.5178	1.67804	1.16913	1.05254	1.08988	0.929838	0.696721	0.627244	0.649497	0.554121	0.900281	0.93222	0.795327	1.03548	0.883421	0.853154
1772907_at	YNR034W	SOL1	Protein with a possible role in tRNA export; shows similarity to 6-phosphogluconolactonase non-catalytic domains but does not exhibit this enzymatic activity; homologous to Sol2p, Sol3p, and Sol4p	10.3563	10.9644	10.8524	10.7449	10.97	10.9175	1.52419	1.41034	1.30909	1.53014	1.47545	0.92531	0.858881	1.0039	0.968023	0.928209	1.08494	1.04616	1.16885	1.12708	0.964259
1770125_at	YDL218W	NA	Putative protein of unknown function; YDL218W transcription is regulated by Azf1p and induced by starvation and aerobic conditions	10.8041	11.4864	10.6363	10.7899	10.591	10.1026	1.60474	0.890188	0.990194	0.862701	0.614911	0.554725	0.617044	0.537596	0.383184	1.11234	0.969122	0.690765	0.871244	0.621	0.712774
1770529_at	YOL032W	OPI10	Protein with a possible role in phospholipid biosynthesis, based on inositol-excreting phenotype of the null mutant and its suppression by exogenous choline	10.8287	11.4803	11.4274	11.1393	11.4902	11.4697	1.57085	1.51429	1.24023	1.58176	1.55935	0.963996	0.78953	1.00695	0.992681	0.819018	1.04456	1.02976	1.27538	1.25731	0.985832
1775766_at	YOR113W	AZF1	Zinc-finger transcription factor, involved in induction of CLN3 transcription in response to glucose; genetic and physical interactions indicate a possible role in mitochondrial transcription or genome maintenance	10.0313	10.764	10.154	10.1006	10.1904	9.95745	1.66181	1.08881	1.04924	1.1166	0.950126	0.655193	0.631384	0.671918	0.57174	0.96366	1.02553	0.872628	1.0642	0.905535	0.850908
1778079_at	YGR142W	BTN2	v-SNARE binding protein that facilitates specific protein retrieval from a late endosome to the Golgi; modulates arginine uptake, possible role in mediating pH homeostasis between the vacuole and plasma membrane H(+)-ATPase	11.8328	12.7297	11.998	12.1066	12.0534	12.132	1.86209	1.1213	1.20898	1.1652	1.23041	0.60217	0.64926	0.625746	0.660765	1.0782	1.03915	1.09731	0.963783	1.01772	1.05596
1774699_at	YDL214C	PRR2	Serine/threonine protein kinase that inhibits pheromone induced signalling downstream of MAPK, possibly at the level of the Ste12p transcription factor	10.0565	10.9877	10.7861	10.6896	11.0855	10.9351	1.90678	1.65816	1.5508	2.04058	1.83858	0.869612	0.813306	1.07017	0.964229	0.935251	1.23063	1.1088	1.31582	1.18557	0.901008
1774545_at	YIL113W	SDP1	Stress-inducible dual-specificity MAP kinase phosphatase, negatively regulates Slt2p MAP kinase by direct dephosphorylation, diffuse localization under normal conditions shifts to punctate localization after heat shock	9.33186	10.0219	9.71736	9.43903	9.74035	9.44331	1.61337	1.30631	1.07712	1.3273	1.08031	0.809679	0.667618	0.822688	0.669599	0.824547	1.01607	0.826994	1.23227	1.00297	0.813916
1771462_at	YLR234W	TOP3	DNA Topoisomerase III, conserved protein that functions in a complex with Sgs1p and Rmi1p to relax single-stranded negatively-supercoiled DNA preferentially, involved in telomere stability and regulation of mitotic recombination	7.6871	8.28451	7.95756	8.22864	8.25772	8.22274	1.51299	1.20619	1.45553	1.48516	1.44959	0.79722	0.962017	0.981604	0.958092	1.20672	1.23128	1.20179	1.02036	0.99592	0.976048
1777402_at	YOR186W	NA	Putative protein of unknown function; proper regulation of expression during heat stress is sphingolipid-dependent	8.88118	9.74983	8.61609	8.73337	8.61529	7.99919	1.82596	0.832151	0.90262	0.83169	0.54262	0.455734	0.494327	0.455482	0.29717	1.08468	0.999446	0.652069	0.921418	0.601161	0.652431
1779809_at	YER179W	DMC1	Meiosis-specific protein required for repair of double-strand breaks and pairing between homologous chromosomes; homolog of Rad51p and the bacterial RecA protein	8.95532	9.60381	10.4119	9.22508	10.0496	9.71832	1.56754	2.74456	1.20561	2.13507	1.69702	1.75087	0.769111	1.36205	1.0826	0.439273	0.777927	0.618322	1.77094	1.4076	0.794833
1778882_at	YOL097W-A	NA	Putative protein of unknown function; identified by expression profiling and mass spectrometry	8.74013	8.10208	8.25268	8.45565	8.21779	8.35732	0.642579	0.713285	0.82104	0.69624	0.76694	1.11003	1.27772	1.08351	1.19353	1.15107	0.976103	1.07522	0.847998	0.934108	1.10155
1771419_at	YPL026C	SKS1	Putative serine/threonine protein kinase; involved in the adaptation to low concentrations of glucose independent of the SNF3 regulated pathway	11.178	11.8909	10.7388	11.3626	10.663	10.5878	1.63909	0.737564	1.13654	0.699801	0.664256	0.449983	0.693395	0.426944	0.405259	1.54094	0.9488	0.900608	0.61573	0.584455	0.949208
1778852_at	YPL027W	SMA1	Protein of unknown function involved in the assembly of the prospore membrane during sporulation	6.25599	6.92958	7.53916	7.45139	8.10625	8.04594	1.59504	2.43372	2.29008	3.60566	3.45802	1.52581	1.43575	2.26054	2.16799	0.94098	1.48154	1.42088	1.57446	1.51	0.959055
1773903_at	YLR070C	XYL2	Xylitol dehydrogenase, converts xylitol to D-xylulose; expression induced by xylose, even though this pentose sugar is not well utilized by S. cerevisiae; null mutant has cell wall defect	10.1057	10.7301	10.7606	10.4797	10.7963	10.5077	1.54155	1.57449	1.29591	1.61395	1.32138	1.02137	0.840656	1.04696	0.857176	0.823068	1.02506	0.839242	1.24541	1.01965	0.818727
1773970_s_at	YJL219W	HXT9	Putative hexose transporter that is nearly identical to Hxt11p, has similarity to major facilitator superfamily (MFS) transporters, expression of HXT9 is regulated by transcription factors Pdr1p and Pdr3p	7.43396	8.0274	8.23856	8.1566	8.62358	8.46589	1.50884	1.74667	1.6502	2.28092	2.04476	1.15762	1.09369	1.5117	1.35518	0.944771	1.30587	1.17066	1.38221	1.2391	0.89646
1769674_at	YPL119C	DBP1	Putative ATP-dependent RNA helicase of the DEAD-box protein family; mutants show reduced stability of the 40S ribosomal subunit scanning through 5' untranslated regions of mRNAs	10.1391	10.8471	10.3207	10.102	10.2472	10.0187	1.6335	1.13412	0.97465	1.07781	0.919965	0.694291	0.596664	0.659818	0.563187	0.859386	0.950347	0.811168	1.10584	0.943892	0.853549
1771554_at	YOL104C	NDJ1	Meiosis-specific telomere protein, required for bouquet formation, effective homolog pairing, ordered cross-over distribution, sister chromatid cohesion at meiotic telomeres, chromosomal segregation and telomere-led rapid prophase movement	8.03409	7.30312	5.74148	6.73361	5.62192	5.69172	0.602501	0.204106	0.405992	0.187874	0.197187	0.338765	0.673845	0.311823	0.327281	1.98912	0.920468	0.966099	0.462752	0.485691	1.04957
1770394_at	YCR073C	SSK22	MAP kinase kinase kinase of the HOG1 mitogen-activated signaling pathway; functionally redundant with, and homologous to, Ssk2p; interacts with and is activated by Ssk1p; phosphorylates Pbs2p	11.9388	11.3251	11.8536	11.484	11.7358	11.9742	0.653519	0.942615	0.72961	0.868705	1.02484	1.44237	1.11643	1.32927	1.56819	0.774028	0.921591	1.08723	1.19064	1.40464	1.17973
1779158_at	YBL075C	SSA3	ATPase involved in protein folding and the response to stress; plays a role in SRP-dependent cotranslational protein-membrane targeting and translocation; member of the heat shock protein 70 (HSP70) family; localized to the cytoplasm	12.8906	13.5423	13.3012	13.1621	13.3578	13.2158	1.57103	1.32923	1.2071	1.38247	1.25289	0.84609	0.768347	0.879981	0.797494	0.908115	1.04006	0.942563	1.14529	1.03793	0.906263
1779741_at	YKR061W	KTR2	Mannosyltransferase involved in N-linked protein glycosylation; member of the KRE2/MNT1 mannosyltransferase family	11.6554	10.975	10.8571	10.7518	10.8545	10.8721	0.624008	0.575028	0.534534	0.57399	0.581038	0.921508	0.856613	0.919843	0.931138	0.929578	0.998194	1.01045	1.07381	1.087	1.01228
1771287_at	YGL012W	ERG4	C-24(28) sterol reductase, catalyzes the final step in ergosterol biosynthesis; mutants are viable, but lack ergosterol	11.2247	10.6381	10.9548	10.8242	10.8335	10.8453	0.665918	0.829366	0.757595	0.762475	0.768758	1.24545	1.13767	1.145	1.15443	0.913462	0.919347	0.926922	1.00644	1.01473	1.00824
1773046_at	YNL196C	SLZ1	Sporulation-specific protein with a leucine zipper motif	7.02477	7.73622	8.58074	7.73053	8.74387	8.59054	1.63745	2.94031	1.63101	3.29231	2.96035	1.79566	0.996064	2.01063	1.8079	0.554705	1.11971	1.00681	2.01858	1.81504	0.89917
1777472_at	YOL164W-A	NA	Putative protein of unknown function; identified by fungal homology and RT-PCR	5.57365	6.1917	6.24982	5.7102	6.2093	6.32147	1.5348	1.59789	1.09928	1.55365	1.67926	1.04111	0.716234	1.01228	1.09412	0.687953	0.972309	1.05092	1.41334	1.52761	1.08085
1770580_at	YCR010C	ADY2	Acetate transporter required for normal sporulation; phosphorylated in mitochondria	12.7117	13.3685	13.6034	13.223	13.4593	13.3629	1.57661	1.85542	1.42538	1.67901	1.57055	1.17684	0.904078	1.06495	0.996162	0.768222	0.90492	0.846468	1.17794	1.10185	0.935407
1774072_at	YJR095W	SFC1	Mitochondrial succinate-fumarate transporter, transports succinate into and fumarate out of the mitochondrion; required for ethanol and acetate utilization	11.0891	11.7226	11.2023	11.3555	11.2459	11.1861	1.55125	1.08157	1.20273	1.11478	1.06952	0.697224	0.775327	0.718629	0.689452	1.11202	1.0307	0.988853	0.926872	0.88924	0.9594
1779784_at	YJL133C-A	NA	Putative protein of unknown function; the authentic, non-tagged protein is detected in highly purified mitochondria in high-throughput studies	9.64961	10.3446	10.6448	9.68556	10.5012	10.1964	1.61888	1.99329	1.02523	1.8045	1.46083	1.23128	0.633297	1.11466	0.902369	0.514342	0.905286	0.732874	1.76009	1.42488	0.809549
1777517_at	YCR045C	NA	Putative protein of unknown function	6.62081	7.21233	7.83403	7.31344	8.09278	8.18331	1.50683	2.31855	1.61623	2.774	2.95365	1.53869	1.0726	1.84094	1.96017	0.697087	1.19644	1.27392	1.71634	1.82749	1.06476
1775070_at	YPL201C	YIG1	Protein that interacts with glycerol 3-phosphatase and plays a role in anaerobic glycerol production; localizes to the nucleus and cytosol	11.8915	12.7368	12.2789	12.3269	12.3194	11.848	1.79661	1.30808	1.3523	1.34528	0.970329	0.728082	0.752697	0.748785	0.540088	1.03381	1.02843	0.741795	0.994802	0.717537	0.721286
1779806_at	YOR255W	OSW1	Protein involved in sporulation; required for the construction of the outer spore wall layers; required for proper localization of Spo14p	7.64444	8.28096	8.86597	8.56587	9.2972	8.98676	1.55458	2.33195	1.89399	3.14434	2.53559	1.50005	1.21833	2.02264	1.63105	0.812194	1.34838	1.08733	1.66017	1.33876	0.806399
1778368_at	YDR451C	YHP1	One of two homeobox transcriptional repressors (see also Yox1p), that bind to Mcm1p and to early cell cycle box (ECB) elements of cell cycle regulated genes, thereby restricting ECB-mediated transcription to the M/G1 interval	8.18177	7.56782	7.3442	7.16594	7.41165	7.39624	0.653406	0.559587	0.494546	0.58637	0.580139	0.856416	0.756873	0.897406	0.887869	0.883769	1.04786	1.03673	1.18567	1.17307	0.989373
1778296_at	YOL007C	CSI2	Protein of unknown function; green fluorescent protein (GFP)- fusion protein localizes to the mother side of the bud neck and the vacuole; YOL007C is not an essential gene	8.50269	7.71802	7.85915	7.49171	7.9554	7.75219	0.580485	0.640141	0.496208	0.684304	0.594399	1.10277	0.854817	1.17885	1.02397	0.775155	1.06899	0.928544	1.37907	1.19788	0.868618
1771460_at	YOR049C	RSB1	Suppressor of sphingoid long chain base (LCB) sensitivity of an LCB-lyase mutation; putative integral membrane transporter or flippase that may transport LCBs from the cytoplasmic side toward the extracytoplasmic side of the membrane	7.86402	8.58725	8.31889	8.34467	8.67473	8.25553	1.65087	1.37066	1.39537	1.75407	1.31176	0.830266	0.845235	1.06251	0.794589	1.01803	1.27972	0.957029	1.25706	0.940081	0.74784
1775717_at	YLR413W	NA	Putative protein of unknown function; YLR413W is not an essential gene	12.9597	12.2253	11.7738	12.1438	11.5017	11.4686	0.601072	0.43953	0.568045	0.363985	0.355737	0.731244	0.945053	0.60556	0.591837	1.29239	0.828124	0.809357	0.640769	0.626248	0.977338
1777922_at	YNL300W	NA	Glycosylphosphatidylinositol-dependent cell wall protein, expression is periodic and decreases in respone to ergosterol perturbation or upon entry into stationary phase; depletion increases resistance to lactic acid	9.21477	8.62774	7.9737	7.73184	7.49531	7.3369	0.665712	0.423058	0.357762	0.303663	0.272086	0.635496	0.537413	0.456148	0.408714	0.845659	0.717782	0.643141	0.848784	0.76052	0.896012
1775358_at	YEL069C	HXT13	Hexose transporter, induced in the presence of non-fermentable carbon sources, induced by low levels of glucose, repressed by high levels of glucose	5.86444	6.67837	7.28049	6.37593	7.89985	7.02941	1.758	2.66855	1.42552	4.0994	2.24228	1.51795	0.810879	2.33186	1.27548	0.534194	1.53619	0.840264	2.87572	1.57296	0.546978
1780248_at	YPR192W	AQY1	Spore-specific water channel that mediates the transport of water across cell membranes, developmentally controlled; may play a role in spore maturation, probably by allowing water outflow, may be involved in freeze tolerance	8.08272	8.75346	7.17898	8.10032	7.52531	7.3918	1.59188	0.534499	1.01227	0.67952	0.619457	0.335765	0.635896	0.426865	0.389134	1.89387	1.27132	1.15895	0.67128	0.611946	0.91161
1773450_at	YLR094C	GIS3	Protein of unknown function	6.59779	7.37711	6.01607	7.4215	7.22072	7.32302	1.71632	0.668165	1.76996	1.54	1.65317	0.3893	1.03125	0.897269	0.963204	2.64898	2.30483	2.47419	0.870079	0.934016	1.07348
1779985_at	YBR093C	PHO5	Repressible acid phosphatase (1 of 3) that also mediates extracellular nucleotide-derived phosphate hydrolysis; secretory pathway derived cell surface glycoprotein; induced by phosphate starvation and coordinately regulated by PHO4 and PHO2	11.5965	10.9539	10.3177	10.3576	9.88105	9.70483	0.640557	0.412125	0.423691	0.304505	0.269493	0.643385	0.661441	0.475375	0.420716	1.02806	0.738866	0.653911	0.718696	0.636061	0.88502
1779524_at	YOL156W	HXT11	Putative hexose transporter that is nearly identical to Hxt9p, has similarity to major facilitator superfamily (MFS) transporters and is involved in pleiotropic drug resistance	7.75106	8.56694	9.46582	8.9999	9.86503	9.9498	1.76038	3.28243	2.37651	4.32883	4.59081	1.86461	1.35	2.45903	2.60785	0.72401	1.31879	1.3986	1.82151	1.93174	1.06052
1776283_at	YOL101C	IZH4	Membrane protein involved in zinc metabolism, member of the four-protein IZH family, expression induced by fatty acids and altered zinc levels; deletion reduces sensitivity to excess zinc; possible role in sterol metabolism	12.6961	11.8949	11.6311	11.2887	11.0448	10.9161	0.573838	0.477956	0.376986	0.318348	0.291182	0.832911	0.656955	0.554769	0.507429	0.788746	0.66606	0.609224	0.844454	0.772395	0.914668
1776294_at	YJL214W	HXT8	Protein of unknown function with similarity to hexose transporter family members, expression is induced by low levels of glucose and repressed by high levels of glucose	5.54709	6.28496	6.54306	5.76431	6.6837	6.58036	1.66772	1.99443	1.16249	2.19865	2.04666	1.1959	0.697057	1.31836	1.22722	0.582871	1.1024	1.02619	1.89132	1.76057	0.930871
1773003_at	YLL013C	PUF3	Protein of the mitochondrial outer surface, links the Arp2/3 complex with the mitochore during anterograde mitochondrial movement; also binds to and promotes degradation of mRNAs for select nuclear-encoded mitochondrial proteins	8.71066	9.40887	9.00069	8.90347	8.29729	8.80717	1.6225	1.22266	1.14299	0.750868	1.06918	0.75357	0.704461	0.462786	0.658973	0.934831	0.614124	0.874468	0.656936	0.935428	1.42393
1770981_at	YIL121W	QDR2	Multidrug transporter of the major facilitator superfamily, required for resistance to quinidine, barban, cisplatin, and bleomycin; may have a role in potassium uptake	8.77071	8.09362	8.70427	7.83527	8.34163	8.36188	0.625429	0.954992	0.522885	0.742737	0.753238	1.52694	0.836042	1.18756	1.20435	0.547528	0.777742	0.788737	1.42046	1.44054	1.01414
1780217_at	YGR161C	RTS3	Putative component of the protein phosphatase type 2A complex	12.1749	11.5538	11.867	11.1209	11.49	11.22	0.650195	0.807854	0.481646	0.622045	0.515899	1.24248	0.740771	0.956705	0.793453	0.596204	0.769996	0.638605	1.2915	1.07112	0.829361
1780197_at	YNL024C	NA	Putative protein of unknown function with seven beta-strand methyltransferase motif; green fluorescent protein (GFP)-fusion protein localizes to the cytoplasm; YNL024C is not an essential gene	9.3639	8.73799	8.84101	8.6108	8.58175	8.79051	0.648009	0.695975	0.593326	0.581497	0.672034	1.07402	0.915614	0.89736	1.03707	0.852511	0.835515	0.965601	0.980063	1.13265	1.1557
1773230_at	YOL059W	GPD2	NAD-dependent glycerol 3-phosphate dehydrogenase, homolog of Gpd1p, expression is controlled by an oxygen-independent signaling pathway required to regulate metabolism under anoxic conditions; located in cytosol and mitochondria	10.6279	11.2291	9.54593	10.7221	10.3902	10.3304	1.5169	0.472373	1.06741	0.848102	0.813657	0.311406	0.70368	0.559101	0.536394	2.25969	1.79541	1.72249	0.794539	0.76227	0.959386
RPTR-Sc-AJ002682-1_s_at	NA	NA	NA	4.43289	4.66575	14.5742	14.4494	14.5361	14.5672	1.17516	1129.34	1035.8	1099.97	1123.95	961.008	881.412	936.018	956.421	0.917174	0.973996	0.995227	1.06195	1.0851	1.0218
1772813_at	YOL155C	HPF1	Haze-protective mannoprotein that reduces the particle size of aggregated proteins in white wines	13.4266	13.4829	11.1587	13.4903	10.351	10.4787	1.03978	0.207629	1.04511	0.118618	0.129594	0.199685	1.00513	0.11408	0.124636	5.03357	0.571298	0.624162	0.113497	0.124	1.09253
1769519_at	YKL096W	CWP1	Cell wall mannoprotein, linked to a beta-1,3- and beta-1,6-glucan heteropolymer through a phosphodiester bond; involved in cell wall organization	13.7968	13.6534	12.0873	13.5129	12.0396	11.9697	0.905364	0.305768	0.821375	0.295822	0.281833	0.33773	0.907232	0.326744	0.311292	2.68627	0.967472	0.921719	0.360155	0.343123	0.952709
1780053_at	YMR195W	ICY1	Protein of unknown function, required for viability in rich media of cells lacking mitochondrial DNA; mutants have an invasive growth defect with elongated morphology; induced by amino acid starvation	11.2693	11.4047	9.41526	10.3724	9.43671	9.2452	1.09843	0.276617	0.53703	0.280761	0.245858	0.25183	0.488908	0.255603	0.223828	1.94142	1.01498	0.888804	0.522804	0.457812	0.875685
1779309_at	YOL058W	ARG1	Arginosuccinate synthetase, catalyzes the formation of L-argininosuccinate from citrulline and L-aspartate in the arginine biosynthesis pathway; potential Cdc28p substrate	11.2705	10.9175	9.48717	10.2736	9.39375	9.40574	0.782968	0.29052	0.501072	0.272303	0.274576	0.371049	0.639965	0.347784	0.350686	1.72474	0.937297	0.94512	0.543441	0.547977	1.00835
1775055_at	YCR018C	SRD1	Protein involved in the processing of pre-rRNA to mature rRNA; contains a C2/C2 zinc finger motif; srd1 mutation suppresses defects caused by the rrp1-1 mutation	11.5207	11.073	9.23402	10.3486	9.07072	8.8958	0.733232	0.204947	0.443764	0.183013	0.162117	0.279511	0.605217	0.249598	0.221099	2.16527	0.892981	0.79102	0.412411	0.365322	0.885819
1773061_s_at	YIL169C	NA	Putative protein of unknown function; serine/threonine rich and highly similar to YOL155C, a putative glucan alpha-1,4-glucosidase; transcript is induced in both high and low pH environments; YIL169C is a non-essential gene	12.9289	13.0316	10.461	12.9789	9.71607	9.69568	1.07378	0.180753	1.03525	0.107855	0.106341	0.168333	0.964116	0.100444	0.0990342	5.72743	0.5967	0.588323	0.104183	0.10272	0.985961
1778729_at	YAR029W	NA	Member of DUP240 gene family but contains no transmembrane domains; green fluorescent protein (GFP)-fusion protein localizes to the cytoplasm in a punctate pattern	6.93545	7.24655	8.65868	7.84952	9.02412	9.12911	1.24066	3.30175	1.88435	4.25355	4.57464	2.66129	1.51883	3.42847	3.68728	0.570713	1.28827	1.38552	2.2573	2.4277	1.07549
1773875_at	YDL024C	DIA3	Protein of unknown function, involved in invasive and pseudohyphal growth	10.22	10.6245	11.658	10.7405	11.8323	11.5451	1.32361	2.70941	1.43438	3.05719	2.50536	2.04699	1.08369	2.30974	1.89283	0.529407	1.12836	0.924689	2.13137	1.74665	0.819497
1775874_at	YIL099W	SGA1	Intracellular sporulation-specific glucoamylase involved in glycogen degradation; induced during starvation of a/a diploids late in sporulation, but dispensable for sporulation	10.1749	10.6329	11.4153	10.525	11.416	11.2159	1.37361	2.36251	1.27463	2.36373	2.05764	1.71993	0.927941	1.72082	1.49799	0.539523	1.00052	0.870959	1.85445	1.61431	0.870506
1775517_at	YOR202W	HIS3	Imidazoleglycerol-phosphate dehydratase, catalyzes the sixth step in histidine biosynthesis; mutations cause histidine auxotrophy and sensitivity to Cu, Co, and Ni salts; transcription is regulated by general amino acid control via Gcn4p	13.2728	13.1357	12.2279	13.2364	12.2897	12.212	0.909309	0.48468	0.975065	0.505892	0.479357	0.53302	1.07231	0.556348	0.527167	2.01177	1.04377	0.989019	0.518829	0.491616	0.947549
1777033_at	YOR383C	FIT3	Mannoprotein that is incorporated into the cell wall via a glycosylphosphatidylinositol (GPI) anchor, involved in the retention of siderophore-iron in the cell wall	11.6144	11.8658	12.7581	11.8136	12.68	12.5833	1.19035	2.20946	1.14811	2.09303	1.9574	1.85615	0.964515	1.75834	1.6444	0.519633	0.947303	0.885918	1.82302	1.70489	0.9352
1773695_at	YER055C	HIS1	ATP phosphoribosyltransferase, a hexameric enzyme, catalyzes the first step in histidine biosynthesis; mutations cause histidine auxotrophy and sensitivity to Cu, Co, and Ni salts; transcription is regulated by general amino acid control	12.5034	12.183	11.0823	11.9075	11.1585	11.4449	0.800832	0.373418	0.661614	0.393669	0.480111	0.466288	0.826159	0.491575	0.599516	1.77178	1.05423	1.28572	0.595012	0.725667	1.21958
1780160_at	YMR252C	NA	Putative protein of unknown function; green fluorescent protein (GFP)-fusion protein localizes to mitochondria; YMR252C is not an essential gene	9.57137	9.70407	10.9687	9.89948	11.1178	11.1744	1.09634	2.63413	1.25537	2.92088	3.03781	2.40265	1.14505	2.6642	2.77086	0.476577	1.10886	1.15325	2.32671	2.41986	1.04003
1770118_at	YOR178C	GAC1	Regulatory subunit for Glc7p type-1 protein phosphatase (PP1), tethers Glc7p to Gsy2p glycogen synthase, binds Hsf1p heat shock transcription factor, required for induction of some HSF-regulated genes under heat shock	12.8055	12.9958	11.3334	12.301	11.1561	10.7324	1.14098	0.360458	0.704866	0.318764	0.237635	0.315921	0.617774	0.279378	0.208273	1.95547	0.88433	0.659257	0.452233	0.337134	0.745488
1776626_at	YGL028C	SCW11	Cell wall protein with similarity to glucanases; may play a role in conjugation during mating based on its regulation by Ste12p	12.1113	11.8725	10.84	11.4626	10.1991	10.2576	0.847439	0.414269	0.637815	0.265684	0.276674	0.488848	0.752638	0.313514	0.326483	1.53961	0.641331	0.667861	0.416553	0.433785	1.04137
1778823_at	YIL072W	HOP1	Meiosis-specific DNA binding protein that displays Red1p dependent localization to the unsynapsed axial-lateral elements of the synaptonemal complex; required for homologous chromosome synapsis and chiasma formation	8.50381	8.95326	9.64875	8.96842	9.86087	9.59332	1.36552	2.21138	1.37995	2.56163	2.12802	1.61943	1.01057	1.87593	1.55839	0.624024	1.15839	0.962305	1.85632	1.5421	0.830728
1770650_at	YDR540C	IRC4	Putative protein of unknown function; null mutant displays increased levels of spontaneous Rad52p foci; green fluorescent protein (GFP)-fusion protein localizes to the cytoplasm and nucleus	9.31802	9.84884	10.6494	10.3158	11.1685	10.845	1.44475	2.51638	1.99698	3.60628	2.88177	1.74175	1.38224	2.49614	1.99466	0.793592	1.43312	1.1452	1.80587	1.44306	0.799097
1769913_s_at	YDL244W	THI13	Protein involved in synthesis of the thiamine precursor hydroxymethylpyrimidine (HMP); member of a subtelomeric gene family including THI5, THI11, THI12, and THI13	10.5932	11.1259	12.1271	11.1223	12.5066	12.1763	1.44664	2.89571	1.44298	3.76707	2.99609	2.00168	0.997469	2.60402	2.07107	0.498315	1.30092	1.03466	2.61063	2.07633	0.795335
1772287_at	YHR018C	ARG4	Argininosuccinate lyase, catalyzes the final step in the arginine biosynthesis pathway	12.7222	12.9759	11.4328	12.0439	11.4601	11.2813	1.19228	0.409114	0.6249	0.416942	0.368326	0.343134	0.52412	0.3497	0.308925	1.52745	1.01914	0.900302	0.667214	0.589416	0.883398
1777878_at	YDR218C	SPR28	Sporulation-specific homolog of the yeast CDC3/10/11/12 family of bud neck microfilament genes; meiotic septin expressed at high levels during meiotic divisions and ascospore formation	6.55185	6.94116	8.00974	7.52455	8.62476	8.31452	1.30976	2.74706	1.9625	4.20733	3.39326	2.09737	1.49837	3.21229	2.59075	0.714402	1.53158	1.23523	2.14386	1.72904	0.806511
1775847_at	YCL030C	HIS4	Multifunctional enzyme containing phosphoribosyl-ATP pyrophosphatase, phosphoribosyl-AMP cyclohydrolase, and histidinol dehydrogenase activities; catalyzes the second, third, ninth and tenth steps in histidine biosynthesis	12.3597	11.8118	11.1542	11.4101	11.2665	11.2755	0.684024	0.433616	0.517775	0.468715	0.471638	0.633918	0.756953	0.685231	0.689504	1.19409	1.08095	1.08769	0.905249	0.910894	1.00624
1772292_at	YFL054C	NA	Putative channel-like protein; similar to Fps1p; mediates passive diffusion of glycerol in the presence of ethanol	11.7799	11.9898	12.8405	11.8849	12.668	12.5596	1.15661	2.08575	1.07548	1.85065	1.71669	1.80334	0.929859	1.60007	1.48424	0.515631	0.887279	0.823053	1.72076	1.5962	0.927614
1771376_at	YLR231C	BNA5	Kynureninase, required for the de novo biosynthesis of NAD from tryptophan via kynurenine; expression regulated by Hst1p	10.0854	10.2813	11.0668	10.4365	11.0938	11.0913	1.14543	1.97433	1.27556	2.01171	2.00824	1.72366	1.11361	1.75629	1.75326	0.646073	1.01893	1.01717	1.57711	1.57439	0.998274
1780046_at	YBR158W	AMN1	Protein required for daughter cell separation, multiple mitotic checkpoints, and chromosome stability; contains 12 degenerate leucine-rich repeat motifs; expression is induced by the Mitotic Exit Network (MEN)	13.0848	12.6932	12.1023	12.542	11.9382	12.023	0.762298	0.506113	0.686437	0.451708	0.479035	0.663931	0.900485	0.592562	0.628409	1.35629	0.892505	0.946497	0.658047	0.697856	1.0605
1779965_at	YHR143W	DSE2	Daughter cell-specific secreted protein with similarity to glucanases, degrades cell wall from the daughter side causing daughter to separate from mother; expression is repressed by cAMP	11.4252	11.3736	10.185	10.4247	9.53832	9.52015	0.964851	0.423318	0.499843	0.270395	0.267011	0.438739	0.518052	0.280246	0.276738	1.18078	0.638753	0.630758	0.54096	0.53419	0.987485
1769352_at	YDL048C	STP4	Protein containing a Kruppel-type zinc-finger domain; has similarity to Stp1p, Stp2p, and Stp3p	13.2491	13.4343	11.9619	13.2172	12.1314	11.7507	1.13704	0.409746	0.978189	0.46084	0.353964	0.360363	0.860298	0.405299	0.311304	2.38731	1.1247	0.863862	0.471115	0.361856	0.768085
1778103_at	YGR234W	YHB1	Nitric oxide oxidoreductase, flavohemoglobin involved in nitric oxide detoxification; plays a role in the oxidative and nitrosative stress responses	13.7394	13.5468	12.5586	13.5611	12.666	12.4211	0.875025	0.441125	0.883739	0.475202	0.401014	0.504129	1.00996	0.543073	0.458289	2.00337	1.07725	0.909072	0.537718	0.45377	0.843882
1779075_at	YPR194C	OPT2	Oligopeptide transporter; member of the OPT family, with potential orthologs in S. pombe and C. albicans	9.80479	9.49304	8.31451	9.07236	8.27919	8.22022	0.805661	0.355942	0.601887	0.347333	0.333423	0.441801	0.747072	0.431116	0.41385	1.69097	0.975814	0.936733	0.577074	0.553962	0.95995
1773810_at	YGL007C-A	NA	Putative protein of unknown function, identified by gene-trapping, microarray-based expression analysis, and genome-wide homology searching; haploid deletion strain exhibits a slow-growth phenotype	10.7551	10.5751	9.42632	10.069	9.26818	9.38438	0.88272	0.398118	0.62154	0.356787	0.386712	0.451013	0.704119	0.40419	0.438092	1.5612	0.896184	0.971351	0.574036	0.622184	1.08388
1779520_at	YDL198C	GGC1	Mitochondrial GTP/GDP transporter, essential for mitochondrial genome maintenance; has a role in mitochondrial iron transport; member of the mitochondrial carrier family	11.9647	11.6947	10.8941	11.4656	10.9413	10.9367	0.829336	0.476113	0.707553	0.491948	0.490379	0.57409	0.853156	0.593183	0.591291	1.4861	1.03326	1.02996	0.695281	0.693064	0.996811
1769349_s_at	YOR072W-B	NA	Putative protein of unknown function; identified by expression profiling and mass spectrometry	8.20271	7.81375	6.81829	7.61355	6.90035	6.87641	0.763679	0.383043	0.664729	0.405463	0.398789	0.501575	0.870429	0.530934	0.522195	1.73539	1.05853	1.04111	0.609968	0.599928	0.983541
1771624_at	YDR453C	TSA2	Stress inducible cytoplasmic thioredoxin peroxidase; cooperates with Tsa1p in the removal of reactive oxygen, nitrogen and sulfur species using thioredoxin as hydrogen donor; deletion enhances the mutator phenotype of tsa1 mutants	11.4382	11.9096	12.3626	11.4251	12.0686	11.8818	1.38644	1.89797	0.990952	1.54796	1.35997	1.36895	0.714747	1.1165	0.980908	0.522113	0.815589	0.71654	1.56209	1.37239	0.878555
1772055_at	YDR247W	VHS1	Cytoplasmic serine/threonine protein kinase; identified as a high-copy suppressor of the synthetic lethality of a sis2 sit4 double mutant, suggesting a role in G1/S phase progression; homolog of Sks1p	11.2213	11.7375	10.2765	10.7662	10.3885	10.0098	1.43018	0.519492	0.729479	0.56145	0.43181	0.363236	0.510061	0.392573	0.301927	1.40421	1.08077	0.831216	0.76966	0.591944	0.769098
1776401_at	YLR058C	SHM2	Cytosolic serine hydroxymethyltransferase, converts serine to glycine plus 5,10 methylenetetrahydrofolate; major isoform involved in generating precursors for purine, pyrimidine, amino acid, and lipid biosynthesis	12.7072	12.4015	11.7263	12.1207	11.6574	11.5917	0.809057	0.506653	0.665948	0.483014	0.461522	0.626227	0.823116	0.597009	0.570444	1.3144	0.953342	0.910922	0.725303	0.69303	0.955504
1779307_at	YBR177C	EHT1	Acyl-coenzymeA:ethanol O-acyltransferase that plays a minor role in medium-chain fatty acid ethyl ester biosynthesis; possesses short-chain esterase activity; localizes to lipid particles and the mitochondrial outer membrane	11.0192	11.269	11.9048	11.3043	11.8805	11.8453	1.18907	1.84756	1.21853	1.81671	1.77297	1.55378	1.02477	1.52784	1.49106	0.659533	0.983301	0.95963	1.49091	1.45501	0.975927
1772562_at	YER052C	HOM3	Aspartate kinase (L-aspartate 4-P-transferase); cytoplasmic enzyme that catalyzes the first step in the common pathway for methionine and threonine biosynthesis; expression regulated by Gcn4p and the general control of amino acid synthesis	12.5371	12.5851	11.0353	12.0882	11.1712	11.1922	1.03382	0.353119	0.732597	0.387995	0.393665	0.341567	0.70863	0.375302	0.380787	2.07465	1.09877	1.11482	0.529616	0.537356	1.01461
1779441_at	YJL078C	PRY3	Protein of unknown function, has similarity to Pry1p and Pry2p and to the plant PR-1 class of pathogen related proteins	11.1181	10.8463	10.2235	10.4719	10.0872	9.98569	0.828254	0.537868	0.638939	0.489406	0.456142	0.6494	0.771429	0.590889	0.550727	1.18791	0.909899	0.848055	0.765966	0.713905	0.932032
1778649_at	YGL170C	SPO74	Component of the meiotic outer plaque of the spindle pole body, involved in modifying the meiotic outer plaque that is required prior to prospore membrane formation	7.70166	8.09887	9.32598	8.67851	9.82075	9.57972	1.31696	3.08298	1.96817	4.3442	3.67581	2.34098	1.49448	3.29866	2.79114	0.6384	1.40909	1.19229	2.20723	1.86763	0.846143
1779871_at	YJL219W	HXT9	Putative hexose transporter that is nearly identical to Hxt11p, has similarity to major facilitator superfamily (MFS) transporters, expression of HXT9 is regulated by transcription factors Pdr1p and Pdr3p	8.90756	9.47592	9.91423	9.57953	10.3493	10.0861	1.48284	2.00927	1.59325	2.71642	2.26354	1.35502	1.07446	1.83191	1.52649	0.792949	1.35195	1.12655	1.70496	1.42071	0.833281
1770353_at	YCR098C	GIT1	Plasma membrane permease, mediates uptake of glycerophosphoinositol and glycerophosphocholine as sources of the nutrients inositol and phosphate; expression and transport rate are regulated by phosphate and inositol availability	11.9565	11.5492	10.1643	10.7984	10.2016	10.1204	0.754015	0.288729	0.448089	0.296285	0.280084	0.382923	0.594271	0.392944	0.371456	1.55193	1.02617	0.970056	0.66122	0.625063	0.945317
1778358_at	YOR237W	HES1	Protein implicated in the regulation of ergosterol biosynthesis; one of a seven member gene family with a common essential function and non-essential unique functions; similar to human oxysterol binding protein (OSBP)	6.61323	7.00649	7.90875	7.50535	8.49439	8.08383	1.31336	2.45466	1.85591	3.6837	2.77138	1.86899	1.4131	2.80479	2.11014	0.756076	1.5007	1.12903	1.98485	1.49327	0.752334
1777388_at	YGL184C	STR3	Cystathionine beta-lyase, converts cystathionine into homocysteine	9.12161	9.16416	7.97175	8.52396	8.37496	8.2304	1.02994	0.450669	0.660831	0.595986	0.539163	0.437569	0.641623	0.578662	0.523492	1.46633	1.32245	1.19636	0.901873	0.815887	0.904658
1773608_at	YLR307W	CDA1	Chitin deacetylase, together with Cda2p involved in the biosynthesis ascospore wall component, chitosan; required for proper rigidity of the ascospore wall	9.42866	9.54279	10.4945	9.95075	10.7472	10.5562	1.08233	2.09333	1.43604	2.49407	2.18489	1.9341	1.32681	2.30436	2.0187	0.686007	1.19143	1.04374	1.73677	1.52147	0.876036
1772647_at	YDR018C	NA	Probable membrane protein with three predicted transmembrane domains; homologous to Ybr042cp, similar to C. elegans F55A11.5 and maize 1-acyl-glycerol-3-phosphate acyltransferase; null exhibits no apparent phenotype	10.7012	10.9542	11.5683	11.1217	11.4959	11.389	1.19169	1.82391	1.33836	1.73466	1.61077	1.53052	1.12307	1.45563	1.35167	0.733784	0.951067	0.883142	1.29611	1.20355	0.928581
1772884_at	YPR013C	NA	Putative zinc finger protein; YPR013C is not an essential gene	10.4708	10.5739	9.36298	10.3811	9.6436	9.32819	1.07404	0.46398	0.939703	0.563605	0.452925	0.431995	0.874924	0.524752	0.421702	2.02531	1.21472	0.976173	0.599769	0.481987	0.803622
1773444_at	YFR015C	GSY1	Glycogen synthase with similarity to Gsy2p, the more highly expressed yeast homolog; expression induced by glucose limitation, nitrogen starvation, environmental stress, and entry into stationary phase	12.6957	13.2342	13.589	13.0616	13.5715	13.4432	1.45243	1.85747	1.28873	1.83509	1.67887	1.27887	0.887293	1.26346	1.15591	0.69381	0.987953	0.903851	1.42395	1.30274	0.914873
1777097_at	YJR109C	CPA2	Large subunit of carbamoyl phosphate synthetase, which catalyzes a step in the synthesis of citrulline, an arginine precursor	12.2818	12.3608	11.0045	11.2451	10.9935	10.9942	1.05628	0.412559	0.487426	0.409408	0.409612	0.390577	0.461455	0.387594	0.387787	1.18147	0.992363	0.992857	0.839938	0.840356	1.0005
1772126_at	YBR040W	FIG1	Integral membrane protein required for efficient mating; may participate in or regulate the low affinity Ca2+ influx system, which affects intracellular signaling and cell-cell fusion during mating	5.97187	5.9753	7.59943	7.1141	8.36738	8.30871	1.00238	3.0899	2.20722	5.26165	5.05194	3.08255	2.20197	5.24914	5.03993	0.714334	1.70286	1.63499	2.38384	2.28882	0.960143
1779267_at	YER096W	SHC1	Sporulation-specific activator of Chs3p (chitin synthase III), required for the synthesis of the chitosan layer of ascospores; has similarity to Skt5p, which activates Chs3p during vegetative growth; transcriptionally induced at alkaline pH	10.5203	10.8315	11.5333	10.7303	11.5401	11.512	1.24076	2.01818	1.1567	2.02767	1.98857	1.62657	0.932255	1.63422	1.60271	0.573141	1.0047	0.985328	1.75297	1.71917	0.980717
1774026_at	YGR055W	MUP1	High affinity methionine permease, integral membrane protein with 13 putative membrane-spanning regions; also involved in cysteine uptake	11.2935	11.2462	10.4175	10.9966	10.6689	10.4919	0.96778	0.544902	0.813998	0.648637	0.573743	0.563043	0.841098	0.670232	0.592844	1.49384	1.19037	1.05293	0.796853	0.704846	0.884536
1778440_at	YDR391C	NA	Putative protein of unknown function, possibly involved in zinc homeostasis; Bdf1p-dependent transcription induced by salt stress; green fluorescent protein (GFP)-fusion protein localizes to both the cytoplasm and the nucleus	12.0107	11.995	12.8219	12.0334	12.6672	12.6406	0.989189	1.75465	1.01589	1.57625	1.5475	1.77382	1.02699	1.59348	1.56441	0.578971	0.898331	0.881942	1.5516	1.52329	0.981757
1769962_at	YLR300W	EXG1	Major exo-1,3-beta-glucanase of the cell wall, involved in cell wall beta-glucan assembly; exists as three differentially glycosylated isoenzymes	14.0929	13.9814	13.2095	13.6835	13.2454	12.9594	0.925677	0.542096	0.752959	0.555749	0.455835	0.585621	0.813414	0.60037	0.492434	1.38898	1.02519	0.840875	0.738087	0.605392	0.820217
1769617_at	YBR157C	ICS2	Protein of unknown function; null mutation does not confer any obvious defects in growth, spore germination, viability, or carbohydrate utilization	11.3091	11.405	10.1677	10.9411	10.303	9.9794	1.06876	0.453319	0.774863	0.497892	0.397854	0.424153	0.725008	0.465858	0.372256	1.70931	1.09833	0.877647	0.642555	0.513451	0.799078
1771458_at	YGR208W	SER2	Phosphoserine phosphatase of the phosphoglycerate pathway, involved in serine and glycine biosynthesis, expression is regulated by the available nitrogen source	10.7594	10.3191	9.93372	10.3727	9.93512	10.1289	0.737011	0.564232	0.76492	0.564779	0.645971	0.765568	1.03787	0.76631	0.876474	1.35568	1.00097	1.14487	0.73835	0.844495	1.14376
1779095_at	YIR028W	DAL4	Allantoin permease; expression sensitive to nitrogen catabolite repression and induced by allophanate, an intermediate in allantoin degradation	10.2026	10.4641	10.9932	10.2786	10.9141	10.6687	1.19872	1.72977	1.05404	1.63746	1.38129	1.44301	0.879302	1.366	1.1523	0.609355	0.946637	0.79854	1.55351	1.31047	0.843555
1775441_at	YKL109W	HAP4	Subunit of the heme-activated, glucose-repressed Hap2p/3p/4p/5p CCAAT-binding complex, a transcriptional activator and global regulator of respiratory gene expression; provides the principal activation function of the complex	12.9462	13.0691	12.2688	12.8951	12.347	12.2698	1.0889	0.625295	0.965171	0.660124	0.625687	0.574243	0.886371	0.606229	0.574603	1.54355	1.0557	1.00063	0.683945	0.648265	0.947833
1775486_s_at	YBR302C	COS2	Protein of unknown function, member of the DUP380 subfamily of conserved, often subtelomerically-encoded proteins	12.8299	12.7692	13.5925	12.9156	13.5503	13.5035	0.958795	1.69654	1.06115	1.6476	1.59498	1.76945	1.10675	1.71841	1.66353	0.625479	0.971155	0.94014	1.55266	1.50307	0.968063
1773548_at	YJR048W	CYC1	Cytochrome c, isoform 1; electron carrier of the mitochondrial intermembrane space that transfers electrons from ubiquinone-cytochrome c oxidoreductase to cytochrome c oxidase during cellular respiration	13.1447	13.0185	11.5317	12.7603	11.4717	11.4609	0.91628	0.326917	0.76612	0.313598	0.31127	0.356788	0.836121	0.342251	0.339711	2.34347	0.959258	0.952137	0.409332	0.406294	0.992577
1776811_at	YKL029C	MAE1	Mitochondrial malic enzyme, catalyzes the oxidative decarboxylation of malate to pyruvate, which is a key intermediate in sugar metabolism and a precursor for synthesis of several amino acids	12.1912	11.9419	11.0191	11.7068	10.9908	11.1184	0.841303	0.44377	0.714786	0.435177	0.475406	0.527479	0.849618	0.517266	0.565083	1.61071	0.980637	1.07129	0.608822	0.665103	1.09244
1779256_at	YBL042C	FUI1	High affinity uridine permease, localized to the plasma membrane; not involved in uracil transport	13.4673	13.1888	12.5989	12.9477	12.3919	12.5539	0.824454	0.547743	0.697555	0.474528	0.530916	0.66437	0.846082	0.575567	0.643961	1.27351	0.866334	0.969281	0.680273	0.76111	1.11883
1773479_at	YLR423C	ATG17	Scaffold protein responsible for phagophore assembly site organization; regulatory subunit of an autophagy-specific complex that includes Atg1p and Atg13p; stimulates Atg1p kinase activity	9.73376	10.106	10.5405	10.4108	10.8233	10.7911	1.29434	1.74923	1.59889	2.1281	2.08103	1.35145	1.23529	1.64416	1.60779	0.91405	1.21659	1.18968	1.33099	1.30155	0.977879
1776828_at	YIL169C	NA	Putative protein of unknown function; serine/threonine rich and highly similar to YOL155C, a putative glucan alpha-1,4-glucosidase; transcript is induced in both high and low pH environments; YIL169C is a non-essential gene	8.02459	8.26409	6.08178	8.14693	5.78646	5.87977	1.18058	0.260108	1.0885	0.21196	0.226123	0.220322	0.922002	0.179539	0.191535	4.1848	0.814894	0.869344	0.194727	0.207738	1.06682
1772615_at	YPR145W	ASN1	Asparagine synthetase, isozyme of Asn2p; catalyzes the synthesis of L-asparagine from L-aspartate in the asparagine biosynthetic pathway	13.6896	13.4741	12.8423	13.1259	12.7846	12.8696	0.861245	0.555831	0.67657	0.534049	0.566444	0.645381	0.785572	0.620089	0.657703	1.21722	0.960811	1.01909	0.789347	0.837228	1.06066
1777843_at	YPR113W	PIS1	Phosphatidylinositol synthase, required for biosynthesis of phosphatidylinositol, which is a precursor for polyphosphoinositides, sphingolipids, and glycolipid anchors for some of the plasma membrane proteins	11.9454	11.7215	12.9119	11.7945	12.6672	12.6771	0.856215	1.95414	0.90066	1.64922	1.66059	2.28231	1.05191	1.92617	1.93945	0.460897	0.843959	0.849776	1.83112	1.84374	1.00689
1775912_at	YIL111W	COX5B	Subunit Vb of cytochrome c oxidase, which is the terminal member of the mitochondrial inner membrane electron transport chain; predominantly expressed during anaerobic growth while its isoform Va (Cox5Ap) is expressed during aerobic growth	10.8052	10.9424	12.1273	11.1057	12.1584	12.0346	1.0998	2.50032	1.23155	2.55481	2.34468	2.27343	1.11979	2.32298	2.13191	0.492557	1.02179	0.937752	2.07447	1.90385	0.91775
1771824_at	YPL250C	ICY2	Protein of unknown function; mobilized into polysomes upon a shift from a fermentable to nonfermentable carbon source; potential Cdc28p substrate	11.1596	11.3747	10.3869	10.1382	10.0388	9.83543	1.16084	0.585332	0.492666	0.459856	0.399393	0.504231	0.424404	0.39614	0.344054	0.841686	0.785632	0.682335	0.933402	0.810676	0.868517
1773989_at	YJL091C	GWT1	Protein involved in the inositol acylation of glucosaminyl phosphatidylinositol (GlcN-PI) to form glucosaminyl(acyl)phosphatidylinositol (GlcN(acyl)PI), an intermediate in the biosynthesis of glycosylphosphatidylinositol (GPI) anchors	10.3145	10.4561	11.2481	10.9042	11.5042	11.6151	1.10316	1.90999	1.50493	2.28097	2.46326	1.73138	1.3642	2.06767	2.23291	0.787923	1.19423	1.28967	1.51567	1.6368	1.07992
1779825_at	YNR065C	NA	Protein of unknown function; protein-protein interactions suggest a possible role in actin patch formation; YNR065C is not an essential gene	11.5036	11.5199	12.3616	11.5236	12.3937	12.2159	1.01136	1.81245	1.01393	1.85321	1.6384	1.79209	1.00254	1.83239	1.62	0.559427	1.02249	0.90397	1.82774	1.61589	0.884089
1769685_at	YDR518W	EUG1	Protein disulfide isomerase of the endoplasmic reticulum lumen, function overlaps with that of Pdi1p; may interact with nascent polypeptides in the ER	10.3526	10.3439	11.2027	10.8225	11.4306	11.5351	0.993965	1.80266	1.38503	2.11104	2.26959	1.8136	1.39344	2.12386	2.28337	0.768325	1.17107	1.25902	1.52419	1.63866	1.0751
1777579_at	YPL075W	GCR1	Transcriptional activator of genes involved in glycolysis; DNA-binding protein that interacts and functions with the transcriptional activator Gcr2p	11.5833	11.3885	10.7082	11.2319	10.8322	10.7525	0.873702	0.545201	0.783796	0.594159	0.562204	0.624013	0.897098	0.680048	0.643474	1.43763	1.0898	1.03119	0.758053	0.717284	0.946219
1770230_at	YGR204C-A	NA	Putative protein of unknown function; identified by gene-trapping, microarray-based expression analysis, and genome-wide homology searching	7.11551	7.51861	8.94671	7.78844	8.40938	8.45504	1.32235	3.55833	1.59431	2.45184	2.53068	2.69092	1.20567	1.85416	1.91378	0.44805	0.689044	0.711199	1.53787	1.58732	1.03215
1776044_at	YGL158W	RCK1	Protein kinase involved in the response to oxidative stress; identified as suppressor of S. pombe cell cycle checkpoint mutations	10.7523	11.0455	9.1385	10.1508	8.49294	8.40652	1.22531	0.326733	0.659061	0.208863	0.196718	0.266653	0.537872	0.170457	0.160546	2.01712	0.639247	0.602077	0.31691	0.298483	0.941853
1776272_at	YMR062C	ECM40	Mitochondrial ornithine acetyltransferase, catalyzes the fifth step in arginine biosynthesis; also possesses acetylglutamate synthase activity, regenerates acetylglutamate while forming ornithine	11.375	11.3116	10.6241	10.8432	10.6242	10.6591	0.956999	0.594244	0.691712	0.594284	0.608825	0.620945	0.722793	0.620988	0.636181	1.16402	1.00007	1.02454	0.85915	0.880171	1.02447
1774960_at	YJL116C	NCA3	Protein that functions with Nca2p to regulate mitochondrial expression of subunits 6 (Atp6p) and 8 (Atp8p ) of the Fo-F1 ATP synthase; member of the SUN family	12.8702	13.0085	11.3672	12.6089	11.4179	11.5226	1.10062	0.352827	0.834334	0.365444	0.392941	0.320572	0.758062	0.332036	0.357019	2.36471	1.03576	1.11369	0.438007	0.470964	1.07524
1774705_at	YKR080W	MTD1	NAD-dependent 5,10-methylenetetrahydrafolate dehydrogenase, plays a catalytic role in oxidation of cytoplasmic one-carbon units; expression is regulated by Bas1p and Bas2p, repressed by adenine, and may be induced by inositol and choline	11.835	11.42	10.6247	10.8344	10.4541	10.3832	0.750022	0.432189	0.499793	0.384002	0.365581	0.576235	0.666372	0.511988	0.487428	1.15642	0.888506	0.845884	0.768322	0.731465	0.95203
1778654_at	YPL111W	CAR1	Arginase, responsible for arginine degradation, expression responds to both induction by arginine and nitrogen catabolite repression; disruption enhances freeze tolerance	12.1941	12.6809	13.0698	11.8932	12.6631	12.1331	1.40134	1.83493	0.811722	1.38419	0.958587	1.30941	0.579247	0.987763	0.684051	0.442372	0.754356	0.522411	1.70525	1.18093	0.692526
1770442_at	YIL159W	BNR1	Formin, nucleates the formation of linear actin filaments, involved in cell processes such as budding and mitotic spindle orientation which require the formation of polarized actin cables, functionally redundant with BNI1	10.558	10.666	11.3817	10.67	11.3761	11.1378	1.07773	1.76991	1.08069	1.76308	1.49463	1.64225	1.00275	1.63591	1.38682	0.610592	0.99614	0.844464	1.63143	1.38303	0.847737
1773974_at	YLR273C	PIG1	Putative targeting subunit for the type-1 protein phosphatase Glc7p that tethers it to the Gsy2p glycogen synthase	9.53612	9.79103	10.1846	9.90305	10.2882	10.246	1.19327	1.56755	1.28961	1.68423	1.63572	1.31367	1.08074	1.41144	1.37079	0.82269	1.07443	1.04349	1.306	1.26838	0.971199
1773386_at	YML087C	AIM33	Putative protein of unknown function; highly conserved across species and orthologous to human CYB5R4; null mutant shows increased frequency of mitochondrial genome loss (petite formation) and severe growth defect in minimal glycerol media	9.89897	10.0692	8.90368	9.76201	9.06452	9.12207	1.12521	0.501633	0.90943	0.560797	0.583621	0.445812	0.808231	0.498393	0.518677	1.81294	1.11794	1.16344	0.616647	0.641743	1.0407
1771943_at	YER073W	ALD5	Mitochondrial aldehyde dehydrogenase, involved in regulation or biosynthesis of electron transport chain components and acetate formation; activated by K+; utilizes NADP+ as the preferred coenzyme; constitutively expressed	12.8266	12.6195	11.8237	12.2469	11.779	11.7219	0.866287	0.499001	0.66911	0.483772	0.465003	0.576022	0.772389	0.558443	0.536777	1.3409	0.969481	0.931869	0.723007	0.694957	0.961203
1774522_at	YDR073W	SNF11	Subunit of the SWI/SNF chromatin remodeling complex involved in transcriptional regulation; interacts with a highly conserved 40-residue sequence of Snf2p	11.4068	11.5318	10.5167	10.9996	10.5051	10.2417	1.09054	0.539603	0.754127	0.535283	0.445951	0.494802	0.691515	0.490841	0.408925	1.39756	0.991994	0.826443	0.709805	0.591347	0.833113
1770626_at	YGR092W	DBF2	Ser/Thr kinase involved in transcription and stress response; functions as part of a network of genes in exit from mitosis; localization is cell cycle regulated; activated by Cdc15p during the exit from mitosis	10.4825	10.3767	11.3131	10.6488	11.3632	11.2751	0.929257	1.77845	1.12213	1.84127	1.73215	1.91384	1.20755	1.98145	1.86402	0.630959	1.03533	0.973968	1.64088	1.54363	0.940735
1772852_at	YBR033W	EDS1	Putative zinc cluster protein; YBR033W is not an essential gene	10.4049	10.7568	11.2286	10.7406	11.2756	11.0632	1.2763	1.77003	1.26202	1.82856	1.5783	1.38685	0.988813	1.4327	1.23662	0.712993	1.03307	0.89168	1.44891	1.25062	0.86314
1777867_at	YJR127C	RSF2	Zinc-finger protein involved in transcriptional control of both nuclear and mitochondrial genes, many of which specify products required for glycerol-based growth, respiration, and other functions	11.1747	11.2883	11.8097	11.3889	11.8676	11.7143	1.08189	1.55297	1.16007	1.61649	1.45354	1.43542	1.07227	1.49414	1.34353	0.747004	1.0409	0.935979	1.39344	1.25298	0.8992
1777721_at	YMR020W	FMS1	Polyamine oxidase, converts spermine to spermidine, which is required for the essential hypusination modification of translation factor eIF-5A; also involved in pantothenic acid biosynthesis	11.3372	11.821	12.0414	11.6791	12.0306	11.924	1.39839	1.6292	1.26741	1.6171	1.50192	1.16505	0.906332	1.15639	1.07403	0.777933	0.992569	0.921876	1.27591	1.18503	0.928778
1771840_at	YEL047C	NA	Soluble fumarate reductase, required with isoenzyme Osm1p for anaerobic growth; may interact with ribosomes, based on co-purification experiments; authentic, non-tagged protein is detected in purified mitochondria in high-throughput studies	11.5972	11.8997	12.373	11.9623	12.2733	12.2841	1.23329	1.71214	1.28797	1.59786	1.6098	1.38828	1.04434	1.29561	1.30529	0.752255	0.933251	0.940225	1.2406	1.24987	1.00747
1775893_at	YMR232W	FUS2	Cytoplasmic protein localized to the shmoo tip; required for the alignment of parental nuclei before nuclear fusion during mating	8.53903	8.58437	9.3907	8.81339	9.37768	9.24869	1.03193	1.80459	1.20946	1.78837	1.63542	1.74876	1.17204	1.73304	1.58482	0.67021	0.991012	0.906254	1.47866	1.35219	0.914473
1771561_at	YPL141C	NA	Putative protein kinase; similar to Kin4p; green fluorescent protein (GFP)-fusion protein localizes to the cytoplasm; YPL141C is not an essential gene	10.1203	10.2883	10.7499	10.3576	11.0075	10.7468	1.12353	1.54721	1.1788	1.84969	1.54392	1.3771	1.0492	1.64632	1.37417	0.761889	1.1955	0.997873	1.56913	1.30974	0.83469
1777343_at	YNL202W	SPS19	Peroxisomal 2,4-dienoyl-CoA reductase, auxiliary enzyme of fatty acid beta-oxidation; homodimeric enzyme required for growth and sporulation on petroselineate medium; expression induced during late sporulation and in the presence of oleate	12.1878	12.532	12.8622	12.3581	12.6271	12.5926	1.26943	1.59595	1.12524	1.35596	1.32387	1.25721	0.886414	1.06816	1.04288	0.705063	0.849627	0.829516	1.20504	1.17651	0.97633
1777549_at	YPR036W-A	NA	Protein of unknown function; transcription is regulated by Pdr1p	11.4442	11.9193	10.1748	10.9706	10.0342	9.67113	1.39	0.414833	0.720178	0.376312	0.29259	0.298442	0.518115	0.270728	0.210497	1.73607	0.907139	0.705318	0.522525	0.406274	0.777519
1779348_at	YPL209C	IPL1	Aurora kinase involved in regulating kinetochore-microtubule attachments; helps maintain condensed chromosomes during anaphase and early telophase; associates with Sli15p, which promotes Ipl1p association with mitotic spindle	6.94728	7.45494	7.84633	7.70733	8.09975	8.05494	1.42174	1.86484	1.69355	2.22295	2.15497	1.31166	1.19118	1.56354	1.51572	0.908149	1.19203	1.15558	1.3126	1.27246	0.969418
1774855_at	YDR522C	SPS2	Protein expressed during sporulation, redundant with Sps22p for organization of the beta-glucan layer of the spore wall; S. pombe ortholog is a spore wall component	4.78578	5.26717	6.01139	5.41813	6.36975	6.19421	1.39608	2.33854	1.55009	2.99793	2.65449	1.67507	1.11031	2.14738	1.90138	0.662843	1.28196	1.1351	1.93404	1.71248	0.885441
1770362_s_at	YHR043C	DOG2	2-deoxyglucose-6-phosphate phosphatase, member of a family of low molecular weight phosphatases, similar to Dog1p, induced by oxidative and osmotic stress, confers 2-deoxyglucose resistance when overexpressed	12.0031	12.0383	12.9542	12.4078	13.0497	13.2177	1.02469	1.93336	1.32377	2.06571	2.32083	1.88677	1.29187	2.01593	2.2649	0.684699	1.06846	1.20041	1.56048	1.7532	1.1235
1778194_at	YBR038W	CHS2	Chitin synthase II, requires activation from zymogenic form in order to catalyze the transfer of N-acetylglucosamine (GlcNAc) to chitin; required for the synthesis of chitin in the primary septum during cytokinesis	8.9542	8.99533	9.72178	9.16491	9.57656	9.43676	1.02892	1.70241	1.15726	1.53939	1.39723	1.65456	1.12473	1.49612	1.35795	0.679776	0.904241	0.820734	1.3302	1.20736	0.90765
1774196_at	YGR098C	ESP1	Separase, a caspase-like cysteine protease that promotes sister chromatid separation by mediating dissociation of the cohesin Scc1p from chromatin; inhibits protein phosphatase 2A-Cdc55p to promote mitotic exit; inhibited by Pds1p	9.60168	9.57256	10.3826	9.94261	10.4424	10.4086	0.980021	1.71824	1.26657	1.79095	1.74949	1.75326	1.29239	1.82746	1.78516	0.737135	1.04232	1.01819	1.41402	1.38128	0.97685
1769344_at	YLR050C	NA	Putative protein of unknown function; green fluorescent protein (GFP)-fusion protein localizes to the endoplasmic reticulum; YLR050C is not an essential gene	11.5362	11.5824	12.1826	11.6058	12.1451	12.141	1.03253	1.56523	1.04945	1.52514	1.52078	1.51592	1.01639	1.47709	1.47287	0.670478	0.974388	0.971605	1.45327	1.44912	0.997144
1779423_at	YOR242C	SSP2	Sporulation specific protein that localizes to the spore wall; required for sporulation at a point after meiosis II and during spore wall formation; SSP2 expression is induced midway in meiosis	6.57661	6.65262	7.5104	7.51908	8.10046	8.06643	1.0541	1.91029	1.92182	2.87557	2.80855	1.81225	1.82319	2.72799	2.66441	1.00604	1.50531	1.47022	1.49627	1.4614	0.976693
1778265_at	YNR060W	FRE4	Ferric reductase, reduces a specific subset of siderophore-bound iron prior to uptake by transporters; expression induced by low iron levels	8.77603	9.17076	9.42269	9.01727	9.65173	9.35195	1.3147	1.56555	1.18201	1.83491	1.49063	1.1908	0.899072	1.39568	1.13381	0.755015	1.17205	0.952145	1.55236	1.26109	0.812373
1769515_at	YFL012W	NA	Putative protein of unknown function; transcribed during sporulation; null mutant exhibits increased resistance to rapamycin	6.20186	6.76988	7.47947	7.29358	8.40045	8.31064	1.4825	2.42438	2.13128	4.59031	4.31327	1.63534	1.43763	3.09634	2.90946	0.879103	1.89339	1.77912	2.15377	2.02379	0.939647
1772528_at	YAL064W	NA	Protein of unknown function; may interact with ribosomes, based on co-purification experiments	6.55148	6.75637	7.849	7.29339	7.91159	8.0405	1.1526	2.45805	1.67239	2.56705	2.80699	2.13262	1.45098	2.22719	2.43536	0.680371	1.04434	1.14195	1.53496	1.67843	1.09347
1777232_at	YDR317W	HIM1	Protein of unknown function involved in DNA repair	7.98359	8.11304	8.84044	8.54758	8.98869	9.12079	1.09387	1.81107	1.47835	2.00708	2.19953	1.65566	1.35149	1.83484	2.01077	0.816284	1.10823	1.21449	1.35765	1.48782	1.09588
1771340_at	YLR267W	BOP2	Protein of unknown function, overproduction suppresses a pam1 slv3 double null mutation	10.0179	10.3276	10.9558	10.0932	10.6963	10.5018	1.23942	1.9157	1.05359	1.60039	1.39856	1.54565	0.850069	1.29124	1.1284	0.549977	0.835407	0.730051	1.51899	1.32742	0.873887
1779159_at	YOR288C	MPD1	Member of the protein disulfide isomerase (PDI) family; interacts with and inhibits the chaperone activity of Cne1p; MPD1 overexpression in a pdi1 null mutant suppresses defects in Pdi1p functions such as carboxypeptidase Y maturation	10.7836	11.3082	12.1444	11.6429	12.3159	12.3434	1.43851	2.56835	1.81412	2.89252	2.94819	1.78543	1.26111	2.01078	2.04948	0.706335	1.12621	1.14789	1.59445	1.62514	1.01925
1771806_at	YDR374C	NA	Putative protein of unknown function	5.27715	5.59174	6.01982	5.5272	6.33667	6.28782	1.24366	1.67327	1.18925	2.08425	2.01485	1.34544	0.956253	1.6759	1.6201	0.710734	1.24561	1.20414	1.75257	1.69422	0.966705
1776485_at	YHL048W	COS8	Nuclear membrane protein, member of the DUP380 subfamily of conserved, often subtelomerically-encoded proteins; regulation suggests a potential role in the unfolded protein response	11.6273	11.5664	12.2975	11.6794	12.2996	12.2163	0.958639	1.59132	1.03676	1.59358	1.50415	1.65998	1.08149	1.66234	1.56904	0.651509	1.00142	0.94522	1.53708	1.45082	0.943878
1780117_at	YDR523C	SPS1	Putative protein serine/threonine kinase expressed at the end of meiosis and localized to the prospore membrane, required for correct localization of enzymes involved in spore wall synthesis	7.9878	8.02479	8.76488	8.48399	9.32656	8.97779	1.02597	1.71366	1.41048	2.52933	1.98617	1.67028	1.37478	2.46532	1.9359	0.823082	1.47599	1.15902	1.79324	1.40815	0.785253
1775044_at	YBR115C	LYS2	Alpha aminoadipate reductase, catalyzes the reduction of alpha-aminoadipate to alpha-aminoadipate 6-semialdehyde, which is the fifth step in biosynthesis of lysine; activation requires posttranslational phosphopantetheinylation by Lys5p	11.41	11.2422	10.6401	10.9322	10.6672	10.702	0.890144	0.586421	0.718045	0.597577	0.61217	0.658794	0.806661	0.671327	0.68772	1.22445	1.01902	1.04391	0.832229	0.852551	1.02442
1772785_at	YER037W	PHM8	Protein of unknown function, expression is induced by low phosphate levels and by inactivation of Pho85p	12.6519	12.763	11.975	12.3398	11.8734	11.7281	1.08002	0.625513	0.805443	0.58295	0.527094	0.579169	0.745768	0.53976	0.488042	1.28765	0.931955	0.84266	0.723763	0.654415	0.904185
1774660_at	YLR023C	IZH3	Membrane protein involved in zinc metabolism, member of the four-protein IZH family, expression induced by zinc deficiency; deletion reduces sensitivity to elevated zinc and shortens lag phase, overexpression reduces Zap1p activity	13.1435	12.9513	12.2963	12.6987	12.1525	12.1964	0.875286	0.555874	0.73468	0.503155	0.518684	0.635077	0.83936	0.574847	0.592588	1.32167	0.905161	0.933096	0.684863	0.706	1.03086
1771206_at	YKL165C	MCD4	Protein involved in glycosylphosphatidylinositol (GPI) anchor synthesis; multimembrane-spanning protein that localizes to the endoplasmic reticulum; highly conserved among eukaryotes	9.85326	9.83424	10.9591	10.7324	11.4853	11.5578	0.986901	2.15222	1.83922	3.09955	3.25931	2.18079	1.86363	3.14069	3.30257	0.854567	1.44016	1.51439	1.68525	1.77212	1.05154
1779407_at	YJR047C	ANB1	Translation initiation factor eIF-5A, promotes formation of the first peptide bond; similar to and functionally redundant with Hyp2p; undergoes an essential hypusination modification; expressed under anaerobic conditions	8.36486	8.84537	9.99253	9.56577	10.1685	10.8179	1.39524	3.09015	2.29885	3.49099	5.47583	2.21478	1.64764	2.50207	3.92465	0.743929	1.12971	1.77203	1.51858	2.38199	1.56856
1770542_at	YJL158C	CIS3	Mannose-containing glycoprotein constituent of the cell wall; member of the PIR (proteins with internal repeats) family	12.8639	12.472	12.0102	11.9445	11.7227	11.6586	0.762103	0.55334	0.528729	0.453373	0.433681	0.72607	0.693777	0.594898	0.569058	0.955523	0.819339	0.783751	0.857477	0.820232	0.956565
1773140_s_at	YDR038C	ENA5	Protein with similarity to P-type ATPase sodium pumps, member of the Na+ efflux ATPase family	11.9588	12.2246	12.6481	12.2365	12.862	12.8169	1.20227	1.6124	1.21221	1.8701	1.81263	1.34113	1.00827	1.55547	1.50767	0.751806	1.15982	1.12418	1.54272	1.49531	0.969268
1774858_at	YFR023W	PES4	Poly(A) binding protein, suppressor of DNA polymerase epsilon mutation, similar to Mip6p	9.06097	9.35735	9.74407	9.64915	10.1231	9.92846	1.22806	1.60559	1.50335	2.08798	1.82448	1.30741	1.22416	1.70023	1.48566	0.936323	1.30045	1.13633	1.38889	1.21361	0.8738
1778446_at	YPL088W	NA	Putative aryl alcohol dehydrogenase; transcription is activated by paralogous transcription factors Yrm1p and Yrr1p along with genes involved in multidrug resistance	12.4032	11.9919	11.314	11.71	11.3302	11.2211	0.751961	0.470016	0.618502	0.475346	0.440696	0.625054	0.822519	0.632141	0.586062	1.31592	1.01134	0.937618	0.768543	0.712521	0.927106
1774236_at	YMR006C	PLB2	Phospholipase B (lysophospholipase) involved in phospholipid metabolism; displays transacylase activity in vitro; overproduction confers resistance to lysophosphatidylcholine	11.9351	11.778	10.9796	11.3694	10.781	10.6168	0.896832	0.515663	0.675612	0.449348	0.401022	0.574982	0.753332	0.50104	0.447154	1.31018	0.8714	0.777683	0.665098	0.593568	0.892452
1774900_at	YAR028W	NA	Putative integral membrane protein, member of DUP240 gene family; GFP-fusion protein is induced in response to the DNA-damaging agent MMS	9.96647	10.1475	10.7588	10.1405	10.8411	10.8804	1.13367	1.73182	1.1282	1.83353	1.8842	1.52762	0.995175	1.61734	1.66204	0.651453	1.05873	1.08799	1.62518	1.6701	1.02764
1776643_at	YGR230W	BNS1	Protein with some similarity to Spo12p; overexpression bypasses need for Spo12p, but not required for meiosis	10.9394	11.4677	11.5939	11.1744	11.7982	11.6186	1.44222	1.57403	1.17688	1.81356	1.60128	1.09139	0.816022	1.25747	1.11029	0.74769	1.15218	1.01732	1.54098	1.36061	0.882952
1778154_at	YJL037W	IRC18	Putative protein of unknown function; expression induced in respiratory-deficient cells and in carbon-limited chemostat cultures; similar to adjacent ORF, YJL038C; null mutant displays increased levels of spontaneous Rad52p foci	8.39697	8.68207	8.99377	8.68189	9.17692	9.05406	1.2185	1.51236	1.21835	1.71707	1.5769	1.24117	0.999876	1.40917	1.29413	0.805591	1.13536	1.04267	1.40935	1.29429	0.918363
1772336_at	YLR056W	ERG3	C-5 sterol desaturase, catalyzes the introduction of a C-5(6) double bond into episterol, a precursor in ergosterol biosynthesis; mutants are viable, but cannot grow on non-fermentable carbon sources	10.7864	10.4451	9.94477	10.1234	10.0684	9.9985	0.78932	0.558011	0.631575	0.607958	0.579184	0.706951	0.800151	0.770229	0.733776	1.13183	1.08951	1.03794	0.962605	0.917047	0.952672
1771533_at	YAR031W	PRM9	Pheromone-regulated protein with 3 predicted transmembrane segments and an FF sequence, a motif involved in COPII binding; member of DUP240 gene family	7.50184	7.65709	8.63002	7.85001	8.7847	8.80996	1.11361	2.18582	1.27294	2.4332	2.47618	1.96282	1.14307	2.18496	2.22356	0.582362	1.11318	1.13284	1.91148	1.94525	1.01766
1774952_at	YLR092W	SUL2	High affinity sulfate permease; sulfate uptake is mediated by specific sulfate transporters Sul1p and Sul2p, which control the concentration of endogenous activated sulfate intermediates	9.39403	9.35797	8.73961	9.38778	9.20072	9.03329	0.975316	0.635328	0.995673	0.874594	0.778763	0.651407	1.02087	0.896729	0.798472	1.56718	1.3766	1.22576	0.878395	0.782147	0.890428
1772006_at	YDR383C	NKP1	Non-essential kinetochore protein, subunit of the Ctf19 central kinetochore complex (Ctf19p-Mcm21p-Okp1p-Mcm22p-Mcm16p-Ctf3p-Chl4p-Mcm19p-Nkp1p-Nkp2p-Ame1p-Mtw1p)	9.23067	9.52704	9.87282	9.7225	10.0969	10.0559	1.22804	1.56065	1.40622	1.82294	1.77175	1.27084	1.14509	1.48443	1.44275	0.901048	1.16807	1.13527	1.29634	1.25994	0.97192
1775386_at	YML116W	ATR1	Multidrug efflux pump of the major facilitator superfamily, required for resistance to aminotriazole and 4-nitroquinoline-N-oxide	10.1988	10.0336	9.59104	9.81056	9.57622	9.61221	0.891828	0.656225	0.764071	0.649519	0.665923	0.73582	0.856747	0.728301	0.746695	1.16434	0.989781	1.01478	0.850077	0.871547	1.02526
1777796_at	YOR337W	TEA1	Ty1 enhancer activator required for full levels of Ty enhancer-mediated transcription; C6 zinc cluster DNA-binding protein	10.5627	10.1799	9.6939	10.0982	9.72985	9.86506	0.766982	0.547612	0.724742	0.561426	0.616587	0.713982	0.944927	0.731993	0.803913	1.32346	1.02523	1.12596	0.774655	0.850768	1.09825
1772853_at	YMR319C	FET4	Low-affinity Fe(II) transporter of the plasma membrane	11.1881	10.8594	10.3868	10.8257	10.7486	10.4983	0.796243	0.573823	0.777877	0.737394	0.619926	0.720663	0.976934	0.926092	0.778564	1.3556	1.28506	1.08034	0.947957	0.796947	0.840699
1778111_at	YDR384C	ATO3	Plasma membrane protein, regulation pattern suggests a possible role in export of ammonia from the cell; phosphorylated in mitochondria; member of the TC 9.B.33 YaaH family of putative transporters	12.6651	12.8322	11.856	12.2987	11.5903	11.5294	1.12279	0.57074	0.775744	0.474733	0.455109	0.508322	0.690906	0.422815	0.405337	1.35919	0.831785	0.797402	0.611971	0.586674	0.958664
1772054_at	YJR078W	BNA2	Putative tryptophan 2,3-dioxygenase or indoleamine 2,3-dioxygenase, required for the de novo biosynthesis of NAD from tryptophan via kynurenine; expression regulated by Hst1p and Aft2p	11.0732	11.1976	11.7042	11.1667	11.6612	11.6438	1.09006	1.54867	1.06696	1.50319	1.48507	1.42071	0.978804	1.37899	1.36237	0.688952	0.970634	0.958936	1.40886	1.39188	0.987948
1775241_at	YFR041C	ERJ5	Type I membrane protein with a J domain is required to preserve the folding capacity of the endoplasmic reticulum; loss of the non-essential ERJ5 gene leads to a constitutively induced unfolded protein response	10.487	10.6898	11.1561	10.9315	11.3159	11.3797	1.15092	1.5901	1.36085	1.77634	1.85661	1.3816	1.18241	1.54341	1.61316	0.855827	1.11712	1.1676	1.30531	1.3643	1.04519
1772460_at	YJR111C	NA	Putative protein of unknown function; green fluorescent protein (GFP)-fusion protein localizes to the mitochondria	10.9382	10.8005	10.2532	10.6848	10.2923	10.2667	0.908991	0.622026	0.838943	0.639123	0.627862	0.684304	0.922939	0.703112	0.690724	1.34873	1.02749	1.00938	0.761819	0.748396	0.982381
1776315_at	YDR411C	DFM1	ER localized derlin-like family member involved in ER stress and homeostasis; not involved in ERAD or substrate retrotranslocation; interacts with CDC48; contains four transmembrane domains and two SHP boxes	10.8828	10.8959	11.6749	11.1637	11.7253	11.6658	1.00914	1.73161	1.21501	1.79319	1.72069	1.71592	1.204	1.77695	1.7051	0.701665	1.03556	0.993694	1.47587	1.41619	0.959569
1772289_at	YHR207C	SET5	Zinc-finger protein of unknown function, contains one canonical and two unusual fingers in unusual arrangements; deletion enhances replication of positive-strand RNA virus	10.7241	10.8481	11.4163	11.0912	11.5546	11.6528	1.08974	1.61579	1.28973	1.77824	1.90356	1.48272	1.18352	1.6318	1.7468	0.798207	1.10054	1.1781	1.37877	1.47594	1.07047
1778199_at	YJL073W	JEM1	DnaJ-like chaperone required for nuclear membrane fusion during mating, localizes to the ER membrane; exhibits genetic interactions with KAR2	9.60535	9.62513	10.3103	10.2959	10.892	10.7293	1.01381	1.63009	1.61393	2.43969	2.17936	1.60789	1.59195	2.40646	2.14968	0.990086	1.49666	1.33695	1.51164	1.35034	0.893294
1779922_at	YMR189W	GCV2	P subunit of the mitochondrial glycine decarboxylase complex, required for the catabolism of glycine to 5,10-methylene-THF; expression is regulated by levels of 5,10-methylene-THF in the cytoplasm	12.2352	12.0863	11.5688	11.8599	11.2658	11.5173	0.901984	0.630105	0.770982	0.51074	0.608012	0.698578	0.854763	0.566241	0.674083	1.22358	0.810562	0.964936	0.662454	0.78862	1.19045
1778919_at	YER070W	RNR1	One of two large regulatory subunits of ribonucleotide-diphosphate reductase; the RNR complex catalyzes rate-limiting step in dNTP synthesis, regulated by DNA replication and DNA damage checkpoint pathways via localization of small subunits	9.10533	8.70991	7.91846	8.15807	8.1108	7.9612	0.760265	0.439253	0.518617	0.501899	0.45246	0.577763	0.682152	0.660163	0.595135	1.18068	1.14262	1.03007	0.967765	0.872436	0.901496
1779096_at	YCL021W-A	NA	Putative protein of unknown function	11.5656	11.5714	10.3251	11.5255	10.2606	10.1425	1.00399	0.423205	0.97258	0.404711	0.372899	0.421522	0.968711	0.403101	0.371416	2.29813	0.956299	0.881131	0.416121	0.383413	0.921397
1770374_at	YOR321W	PMT3	Protein O-mannosyltransferase, transfers mannose residues from dolichyl phosphate-D-mannose to protein serine/threonine residues; acts in a complex with Pmt5p, can instead interact with Pmt1p in some conditions; target for new antifungals	9.75645	10.0084	10.517	10.2712	10.7902	10.7299	1.19085	1.69411	1.42875	2.0473	1.96349	1.42261	1.19977	1.71919	1.64882	0.843359	1.20848	1.15901	1.43293	1.37428	0.959067
1776829_at	YCL026C-B	HBN1	Putative protein of unknown function; similar to bacterial nitroreductases; green fluorescent protein (GFP)-fusion protein localizes to the cytoplasm and nucleus	8.75852	8.7881	9.90017	9.05832	10.0132	9.86866	1.02071	2.20633	1.23097	2.38609	2.15866	2.16156	1.20599	2.33767	2.11486	0.557927	1.08147	0.978393	1.93838	1.75362	0.904684
1774859_at	YER091C	MET6	Cobalamin-independent methionine synthase, involved in amino acid biosynthesis; requires a minimum of two glutamates on the methyltetrahydrofolate substrate, similar to bacterial metE homologs	11.9126	11.9366	11.2229	11.4712	11.1877	11.0558	1.01675	0.61999	0.736412	0.605044	0.55219	0.609775	0.724279	0.595075	0.543092	1.18778	0.975893	0.890644	0.82161	0.749838	0.912645
1773498_at	YJR010W	MET3	ATP sulfurylase, catalyzes the primary step of intracellular sulfate activation, essential for assimilatory reduction of sulfate to sulfide, involved in methionine metabolism	9.96003	9.95735	10.7027	10.1031	10.9379	10.7291	0.998143	1.67324	1.10428	1.96954	1.70413	1.67635	1.10633	1.97321	1.7073	0.659964	1.17709	1.01847	1.78356	1.54321	0.865243
1779517_at	YKL221W	MCH2	Protein with similarity to mammalian monocarboxylate permeases, which are involved in transport of monocarboxylic acids across the plasma membrane; mutant is not deficient in monocarboxylate transport	8.4938	8.73565	9.13736	9.00296	9.43167	9.27034	1.18251	1.56218	1.42322	1.9157	1.71302	1.32107	1.20356	1.62003	1.44863	0.911047	1.2263	1.09656	1.34603	1.20362	0.8942
1770837_at	YGR266W	NA	Protein of unknown function, predicted to contain a single transmembrane domain; localized to both the mitochondrial outer membrane and the plasma membrane	10.2944	10.4506	11.1095	10.5074	10.9915	11.0873	1.11432	1.75944	1.15913	1.62122	1.73259	1.57893	1.04021	1.4549	1.55485	0.658805	0.921442	0.984744	1.39866	1.49474	1.0687
1776407_at	YGL021W	ALK1	Protein kinase; accumulation and phosphorylation are periodic during the cell cycle; phosphorylated in response to DNA damage; contains characteristic motifs for degradation via the APC pathway; similar to Alk2p and to mammalian haspins	10.1723	10.1449	10.8805	10.34	10.8236	10.7687	0.981154	1.63373	1.12326	1.57056	1.51194	1.66511	1.14484	1.60073	1.54098	0.687542	0.961333	0.925448	1.39822	1.34602	0.962672
1770455_at	YER069W	ARG5,6	Protein that is processed in the mitochondrion to yield acetylglutamate kinase and N-acetyl-gamma-glutamyl-phosphate reductase, which catalyze the 2nd and 3rd steps in arginine biosynthesis; enzymes form a complex with Arg2p	11.3773	11.2126	10.6191	10.7415	10.5672	10.5012	0.89211	0.591235	0.643569	0.570326	0.544811	0.662738	0.721401	0.639301	0.6107	1.08852	0.964636	0.92148	0.886193	0.846547	0.955262
1777701_at	YMR032W	HOF1	Bud neck-localized, SH3 domain-containing protein required for cytokinesis; regulates actomyosin ring dynamics and septin localization; interacts with the formins, Bni1p and Bnr1p, and with Cyk3p, Vrp1p, and Bni5p	7.39181	7.66539	8.36596	7.89859	8.45377	8.30108	1.2088	1.96449	1.42087	2.08776	1.87809	1.62515	1.17544	1.72713	1.55368	0.72328	1.06275	0.956022	1.46935	1.32179	0.899572
1773674_at	YGR273C	IBI1	Putative protein of unknown function that binds Ilm1p; deletion mutant has no readily detectable phenotype; expression downregulated by treatment with 8-methoxypsoralen plus UVA irradiation	4.99726	5.29393	6.28771	6.05684	7.34379	7.24589	1.22831	2.44605	2.08432	5.086	4.75232	1.9914	1.69691	4.14066	3.86899	0.852117	2.07927	1.94285	2.44012	2.28003	0.934391
1775593_at	YMR001C	CDC5	Polo-like kinase with similarity to Xenopus Plx1 and S. pombe Plo1p; found at bud neck, nucleus and SPBs; has multiple functions in mitosis and cytokinesis through phosphorylation of substrates; may be a Cdc28p substrate	9.71594	9.66219	10.3703	9.89016	10.4108	10.4012	0.963429	1.57391	1.12835	1.61878	1.60798	1.63366	1.17118	1.68022	1.66902	0.716909	1.0285	1.02165	1.43464	1.42507	0.993333
1775391_s_at	YIL172C	NA	Putative protein of unknown function with similarity to glucosidases; green fluorescent protein (GFP)-fusion protein localizes to the cytoplasm	10.2201	10.5679	11.1697	10.7483	11.3512	11.2473	1.27254	1.93126	1.44211	2.1902	2.03804	1.51764	1.13325	1.72113	1.60155	0.746721	1.13408	1.05529	1.51875	1.41323	0.930525
1770700_at	YPL258C	THI21	Hydroxymethylpyrimidine phosphate kinase, involved in the last steps in thiamine biosynthesis; member of a gene family with THI20 and THI22; functionally redundant with Thi20p	10.3718	10.5015	10.9799	10.4549	11.0169	10.8765	1.09402	1.52421	1.05929	1.56382	1.41874	1.39323	0.968254	1.42943	1.29682	0.694972	1.02599	0.930803	1.4763	1.33934	0.907228
1779514_at	YJL122W	ALB1	Shuttling pre-60S factor; involved in the biogenesis of ribosomal large subunit; interacts directly with Arx1p; responsible for Tif6p recycling defects in absence of Rei1p	11.8285	11.4242	11.2278	11.528	11.0754	11.298	0.75564	0.659472	0.811973	0.593345	0.692332	0.872734	1.07455	0.785222	0.916219	1.23125	0.899727	1.04983	0.730744	0.852653	1.16683
1777808_at	YBR045C	GIP1	Meiosis-specific regulatory subunit of the Glc7p protein phosphatase, regulates spore wall formation and septin organization, required for expression of some late meiotic genes and for normal localization of Glc7p	8.81968	9.09843	9.49944	9.27268	9.72483	9.6197	1.21314	1.60187	1.36889	1.87273	1.74112	1.32043	1.12838	1.5437	1.43521	0.854553	1.16909	1.08693	1.36807	1.27192	0.929722
1774134_at	YAR015W	ADE1	N-succinyl-5-aminoimidazole-4-carboxamide ribotide (SAICAR) synthetase, required for 'de novo' purine nucleotide biosynthesis; red pigment accumulates in mutant cells deprived of adenine	12.5899	12.129	11.9342	12.1439	11.7823	11.8186	0.726565	0.634766	0.734071	0.57136	0.585897	0.873653	1.01033	0.786385	0.806393	1.15644	0.900111	0.923012	0.778344	0.798148	1.02544
1772284_at	YLR225C	NA	Putative protein of unknown function; green fluorescent protein (GFP)-fusion protein localizes to the cytoplasm; YLR225C is not an essential gene	11.7893	12.0959	12.4309	11.8986	12.0921	12.1194	1.23678	1.55997	1.07866	1.23354	1.25707	1.26132	0.872149	0.99738	1.01641	0.69146	0.790745	0.805832	1.14359	1.16541	1.01908
1777133_at	YNL173C	MDG1	Plasma membrane protein involved in G-protein mediated pheromone signaling pathway; overproduction suppresses bem1 mutations	12.1558	12.441	12.8326	12.3697	12.9298	12.7018	1.21858	1.59866	1.15987	1.71011	1.46006	1.3119	0.951824	1.40336	1.19817	0.725529	1.06971	0.913305	1.47439	1.25881	0.853784
1770565_at	YDR127W	ARO1	Pentafunctional arom protein, catalyzes steps 2 through 6 in the biosynthesis of chorismate, which is a precursor to aromatic amino acids	12.9895	12.8552	12.3583	12.6416	12.2827	12.3872	0.911153	0.645665	0.785751	0.612701	0.658708	0.708624	0.86237	0.672446	0.722939	1.21696	0.948945	1.0202	0.779765	0.838316	1.07509
1772697_at	YKL193C	SDS22	Conserved nuclear regulatory subunit of Glc7p type 1 protein serine-threonine phosphatase (PP1), functions positively with Glc7p to promote dephosphorylation of nuclear substrates required for chromosome transmission during mitosis	12.1133	12.4136	12.7214	12.3682	12.7228	12.552	1.23143	1.52429	1.19324	1.52577	1.35536	1.23782	0.968989	1.23903	1.10064	0.782816	1.00097	0.889174	1.27868	1.13587	0.888313
1779892_at	YPR167C	MET16	3'-phosphoadenylsulfate reductase, reduces 3'-phosphoadenylyl sulfate to adenosine-3',5'-bisphosphate and free sulfite using reduced thioredoxin as cosubstrate, involved in sulfate assimilation and methionine metabolism	10.3669	9.83022	9.43139	9.93224	9.58349	9.72411	0.689366	0.522864	0.739877	0.581001	0.640483	0.75847	1.07327	0.842804	0.92909	1.41505	1.11119	1.22495	0.785267	0.865662	1.10238
1779494_at	YFL011W	HXT10	Putative hexose transporter, expressed at low levels and expression is repressed by glucose	7.05046	7.40411	8.58982	7.56417	8.63904	8.51049	1.27779	2.90666	1.42772	3.00754	2.75114	2.27476	1.11734	2.3537	2.15305	0.49119	1.03471	0.946495	2.10653	1.92694	0.914748
1771802_at	YER054C	GIP2	Putative regulatory subunit of the protein phosphatase Glc7p, involved in glycogen metabolism; contains a conserved motif (GVNK motif) that is also found in Gac1p, Pig1p, and Pig2p	12.034	11.9222	11.2275	11.9824	11.1653	11.0775	0.925402	0.571769	0.964872	0.547617	0.515285	0.617859	1.04265	0.591761	0.556822	1.68752	0.957759	0.901212	0.567554	0.534045	0.940959
1776188_at	YDL110C	TMA17	Protein of unknown function that associates with ribosomes; heterozygous deletion demonstrated increases in chromosome instability in a rad9 deletion background	11.6476	11.9616	12.4606	11.9726	12.3567	12.232	1.24315	1.75678	1.25264	1.6348	1.49936	1.41317	1.00763	1.31504	1.20609	0.713032	0.930565	0.853468	1.30508	1.19696	0.91715
1772622_at	YEL065W	SIT1	Ferrioxamine B transporter, member of the ARN family of transporters that specifically recognize siderophore-iron chelates; transcription is induced during iron deprivation and diauxic shift; potentially phosphorylated by Cdc28p	9.57899	9.51803	10.4617	9.58181	10.4134	10.3554	0.958628	1.84387	1.00196	1.78312	1.71291	1.92345	1.0452	1.86008	1.78683	0.5434	0.967052	0.928972	1.77963	1.70955	0.960622
1774194_at	YPL177C	CUP9	Homeodomain-containing transcriptional repressor of PTR2, which encodes a major peptide transporter; imported peptides activate ubiquitin-dependent proteolysis, resulting in degradation of Cup9p and de-repression of PTR2 transcription	12.7864	12.5933	12.131	12.4596	12.1762	12.008	0.874733	0.634913	0.797334	0.655131	0.583019	0.725836	0.911517	0.74895	0.666511	1.25582	1.03184	0.918266	0.821652	0.73121	0.889927
1775821_at	YJL035C	TAD2	Subunit of tRNA-specific adenosine-34 deaminase, forms a heterodimer with Tad3p that converts adenosine to inosine at the wobble position of several tRNAs	9.80276	9.85415	10.6075	10.3959	10.6425	10.8134	1.03626	1.74681	1.50854	1.7897	2.0148	1.68569	1.45576	1.72707	1.9443	0.863596	1.02455	1.15341	1.18638	1.33559	1.12578
1774829_at	YIL011W	TIR3	Cell wall mannoprotein of the Srp1p/Tip1p family of serine-alanine-rich proteins; expressed under anaerobic conditions and required for anaerobic growth	7.66334	7.89636	8.76618	8.1149	8.99741	8.94403	1.17529	2.14778	1.36752	2.52114	2.42956	1.82744	1.16356	2.14512	2.06719	0.636715	1.17383	1.13119	1.84358	1.77661	0.963673
1770640_at	YCR014C	POL4	DNA polymerase IV, undergoes pair-wise interactions with Dnl4p-Lif1p and Rad27p to mediate repair of DNA double-strand breaks by non-homologous end joining (NHEJ); homologous to mammalian DNA polymerase beta	9.42462	9.90542	10.1553	9.97728	10.27	10.3589	1.39552	1.65943	1.46679	1.79668	1.91087	1.18911	1.05107	1.28746	1.36929	0.883914	1.08271	1.15153	1.22491	1.30276	1.06356
1777462_at	YOR201C	MRM1	Ribose methyltransferase that modifies a functionally critical, conserved nucleotide in mitochondrial 21S rRNA	11.5293	11.2659	10.8002	11.3414	10.7541	10.8913	0.833102	0.603295	0.877896	0.5843	0.642605	0.724155	1.05377	0.701354	0.77134	1.45517	0.968514	1.06516	0.665569	0.731983	1.09979
1776530_at	YOR324C	FRT1	Tail-anchored endoplasmic reticulum membrane protein that is a substrate of the phosphatase calcineurin, interacts with homolog Frt2p, promotes cell growth in conditions of high Na+, alkaline pH, and cell wall stress	10.4361	10.4603	11.2447	10.5324	11.2031	11.1115	1.01687	1.75152	1.06902	1.70169	1.59704	1.72246	1.05128	1.67345	1.57054	0.610337	0.971549	0.911804	1.59182	1.49394	0.938505
1774592_at	YOR313C	SPS4	Protein whose expression is induced during sporulation; not required for sporulation; heterologous expression in E. coli induces the SOS response that senses DNA damage	5.80136	5.76772	6.8862	6.13326	7.19683	6.91505	0.976953	2.12114	1.25867	2.63073	2.16398	2.17118	1.28836	2.69279	2.21503	0.593392	1.24024	1.02019	2.09009	1.71926	0.822576
1773168_at	YGL162W	SUT1	Transcription factor of the Zn[II]2Cys6 family involved in sterol uptake; involved in induction of hypoxic gene expression	12.3389	12.309	11.3811	11.9312	11.1404	10.9161	0.979488	0.514842	0.753825	0.435728	0.372989	0.525624	0.769612	0.444853	0.3808	1.46419	0.846333	0.724473	0.578022	0.494796	0.856015
1773420_at	YMR147W	NA	Putative protein of unknown function	10.7161	11.0148	11.3974	10.7363	11.1901	11.062	1.23006	1.6036	1.01409	1.38897	1.27096	1.30368	0.824424	1.12919	1.03326	0.632384	0.866162	0.792571	1.36968	1.25331	0.915037
1774137_at	YEL039C	CYC7	Cytochrome c isoform 2, expressed under hypoxic conditions; electron carrier of the mitochondrial intermembrane space that transfers electrons from ubiquinone-cytochrome c oxidoreductase to cytochrome c oxidase during cellular respiration	12.7867	13.0492	13.5288	13.1979	13.6558	13.4685	1.19959	1.67268	1.32982	1.82652	1.60414	1.39438	1.10856	1.52263	1.33724	0.79502	1.09197	0.959022	1.37351	1.20629	0.878248
1772057_s_at	YDL248W	COS7	Protein of unknown function, member of the DUP380 subfamily of conserved, often subtelomerically-encoded proteins; the authentic, non-tagged protein is detected in highly purified mitochondria in high-throughput studies	11.9359	12.0359	12.5986	11.9557	12.4059	12.3194	1.07176	1.58307	1.0138	1.38508	1.30454	1.47707	0.945924	1.29234	1.21719	0.640404	0.874932	0.824056	1.36622	1.28677	0.941851
1775873_at	YNL009W	IDP3	Peroxisomal NADP-dependent isocitrate dehydrogenase, catalyzes oxidation of isocitrate to alpha-ketoglutarate with the formation of NADP(H+), required for growth on unsaturated fatty acids	12.7168	13.1711	13.3401	13.065	13.351	13.1492	1.37011	1.54041	1.27296	1.55208	1.34949	1.12429	0.929088	1.13282	0.984947	0.826375	1.00758	0.876059	1.21928	1.06012	0.869468
1776216_at	YDR204W	COQ4	Protein with a role in ubiquinone (Coenzyme Q) biosynthesis, possibly functioning in stabilization of Coq7p; located on the matrix face of the mitochondrial inner membrane; component of a mitochondrial ubiquinone-synthesizing complex	11.9181	12.2694	12.504	12.1834	12.4188	12.2692	1.27569	1.50093	1.20186	1.41491	1.27549	1.17657	0.942127	1.10914	0.999845	0.800741	0.942689	0.849797	1.17727	1.06126	0.90146
1779018_at	YJR103W	URA8	Minor CTP synthase isozyme (see also URA7), catalyzes the ATP-dependent transfer of the amide nitrogen from glutamine to UTP, forming CTP, the final step in de novo biosynthesis of pyrimidines; involved in phospholipid biosynthesis	12.7747	13.1238	13.3631	13.0358	13.3107	13.1956	1.27374	1.50362	1.19841	1.44994	1.33879	1.18048	0.940856	1.13833	1.05107	0.797013	0.964295	0.890377	1.20989	1.11714	0.923345
1775199_at	YBR248C	HIS7	Imidazole glycerol phosphate synthase (glutamine amidotransferase:cyclase), catalyzes the fifth and sixth steps of histidine biosynthesis and also produces 5-aminoimidazole-4-carboxamide ribotide (AICAR), a purine precursor	11.5192	11.1889	10.6311	11.1014	10.5016	10.7135	0.795342	0.540316	0.748532	0.493904	0.572079	0.67935	0.941144	0.620995	0.719287	1.38536	0.914101	1.05879	0.65983	0.764268	1.15828
1771363_at	YGR213C	RTA1	Protein involved in 7-aminocholesterol resistance; has seven potential membrane-spanning regions; expression is induced under both low-heme and low-oxygen conditions	9.54996	9.8803	10.2845	9.5836	10.6163	10.133	1.25731	1.66389	1.02359	2.0941	1.49796	1.32337	0.814108	1.66554	1.19139	0.615177	1.25855	0.900272	2.04584	1.46344	0.715322
1771109_at	YHL028W	WSC4	ER membrane protein involved in the translocation of soluble secretory proteins and insertion of membrane proteins into the ER membrane; may also have a role in the stress response but has only partial functional overlap with WSC1-3	8.82946	8.97822	9.54237	9.15803	9.95369	9.52777	1.10862	1.63911	1.25577	2.17986	1.6226	1.47852	1.13273	1.96628	1.46363	0.766128	1.3299	0.989929	1.73588	1.29212	0.744362
1773949_at	YDL101C	DUN1	Cell-cycle checkpoint serine-threonine kinase required for DNA damage-induced transcription of certain target genes, phosphorylation of Rad55p and Sml1p, and transient G2/M arrest after DNA damage; also regulates postreplicative DNA repair	9.38431	9.4549	10.1031	9.67336	10.072	9.98411	1.05014	1.64579	1.22184	1.61073	1.51551	1.5672	1.16349	1.53382	1.44314	0.742402	0.978701	0.920841	1.31829	1.24035	0.940881
1776837_at	YML058W-A	HUG1	Protein involved in the Mec1p-mediated checkpoint pathway that responds to DNA damage or replication arrest, transcription is induced by DNA damage	6.73147	6.8304	8.08817	6.84993	7.8212	7.74768	1.07097	2.56097	1.08557	2.12834	2.02259	2.39126	1.01363	1.98729	1.88855	0.423889	0.831066	0.789773	1.96057	1.86316	0.950314
1779568_at	YBR050C	REG2	Regulatory subunit of the Glc7p type-1 protein phosphatase; involved with Reg1p, Glc7p, and Snf1p in regulation of glucose-repressible genes, also involved in glucose-induced proteolysis of maltose permease	11.708	11.8946	12.4118	11.8074	12.3679	12.1931	1.13811	1.62881	1.07131	1.57997	1.3997	1.43116	0.941308	1.38824	1.22985	0.657725	0.970014	0.859339	1.4748	1.30653	0.885904
1780138_at	YOR108W	LEU9	Alpha-isopropylmalate synthase II (2-isopropylmalate synthase), catalyzes the first step in the leucine biosynthesis pathway; the minor isozyme, responsible for the residual alpha-IPMS activity detected in a leu4 null mutant	9.91412	9.81999	9.13757	9.81114	9.32293	9.52172	0.936835	0.583762	0.931107	0.663795	0.761861	0.623122	0.993886	0.70855	0.813229	1.59501	1.1371	1.30509	0.712909	0.818232	1.14774
1772275_at	YJR097W	JJJ3	Protein of unknown function, contains a J-domain, which is a region with homology to the E. coli DnaJ protein	8.93713	8.79546	8.13172	9.0775	8.53438	8.6529	0.906471	0.572198	1.10219	0.756416	0.821183	0.631237	1.21591	0.834462	0.905912	1.92623	1.32195	1.43514	0.686286	0.745048	1.08562
1772625_at	YEL046C	GLY1	Threonine aldolase, catalyzes the cleavage of L-allo-threonine and L-threonine to glycine; involved in glycine biosynthesis	12.9034	13.027	12.0566	12.3538	12.0319	11.8423	1.08945	0.55605	0.683213	0.546581	0.479263	0.510397	0.62712	0.501706	0.439915	1.22869	0.982972	0.861907	0.800016	0.701484	0.876838
1770458_at	YOR032C	HMS1	Basic helix-loop-helix (bHLH) protein with similarity to myc-family transcription factors; overexpression confers hyperfilamentous growth and suppresses the pseudohyphal filamentation defect of a diploid mep1 mep2 homozygous null mutant	9.5173	9.84771	8.52764	9.6739	8.52014	8.48422	1.25738	0.503598	1.11466	0.500985	0.488668	0.400515	0.886497	0.398437	0.388641	2.21339	0.994812	0.970354	0.449451	0.438401	0.975415
1780106_at	YAL018C	NA	Putative protein of unknown function	7.14273	7.47169	7.83378	7.56617	8.10007	7.94015	1.25611	1.61445	1.34112	1.94172	1.73799	1.28528	1.06768	1.54582	1.38363	0.830696	1.20271	1.07652	1.44784	1.29592	0.895076
1777222_at	YBR148W	YSW1	Protein expressed specifically in spores	7.66272	7.89258	8.45217	8.40751	8.88473	8.81985	1.17272	1.72841	1.67572	2.33271	2.23013	1.47385	1.42892	1.98915	1.90168	0.969519	1.34963	1.29028	1.39206	1.33085	0.956027
1771757_at	YER024W	YAT2	Carnitine acetyltransferase; has similarity to Yat1p, which is a carnitine acetyltransferase associated with the mitochondrial outer membrane	9.51382	9.88909	10.4573	9.67383	10.106	10.0928	1.29708	1.92323	1.1173	1.50747	1.49375	1.48273	0.861392	1.1622	1.15162	0.580949	0.783824	0.776688	1.34921	1.33693	0.990896
1778930_at	YOR289W	NA	Putative protein of unknown function; transcription induced by the unfolded protein response; green fluorescent protein (GFP)-fusion protein localizes to both the cytoplasm and the nucleus	12.0445	12.1869	12.6509	12.2813	12.6098	12.5376	1.1037	1.52242	1.17835	1.47964	1.40741	1.37937	1.06764	1.34062	1.27518	0.774001	0.971904	0.92446	1.25569	1.19439	0.951185
1769959_at	YDL085W	NDE2	Mitochondrial external NADH dehydrogenase, catalyzes the oxidation of cytosolic NADH; Nde1p and Nde2p are involved in providing the cytosolic NADH to the mitochondrial respiratory chain	12.3922	12.8316	13.0515	12.6784	13.0117	12.8531	1.35602	1.57931	1.21941	1.53628	1.37638	1.16467	0.899255	1.13294	1.01501	0.772113	0.972756	0.871506	1.25986	1.12873	0.895914
1773765_at	YBR249C	ARO4	3-deoxy-D-arabino-heptulosonate-7-phosphate (DAHP) synthase, catalyzes the first step in aromatic amino acid biosynthesis and is feedback-inhibited by tyrosine or high concentrations of phenylalanine or tryptophan	13.0819	12.9134	12.4836	12.7768	12.5054	12.6148	0.889775	0.660514	0.809393	0.670604	0.723447	0.742339	0.909661	0.753678	0.813068	1.2254	1.01528	1.09528	0.828527	0.893814	1.0788
1769627_at	YLR151C	PCD1	Peroxisomal nudix pyrophosphatase with specificity for coenzyme A and CoA derivatives, may function to remove potentially toxic oxidized CoA disulfide from peroxisomes to maintain the capacity for beta-oxidation of fatty acids	10.9948	11.3936	11.6384	11.2479	11.5909	11.5109	1.31846	1.56221	1.19176	1.51164	1.43005	1.18488	0.903902	1.14652	1.08464	0.762864	0.967629	0.915403	1.26842	1.19996	0.946027
1774987_at	YGL126W	SCS3	Protein required for inositol prototrophy, identified as an ortholog of the FIT family of proteins involved in triglyceride droplet biosynthesis; disputed role in the synthesis of inositol phospholipids from inositol	10.4975	10.8742	11.2682	11.0497	11.661	11.6934	1.29833	1.70606	1.46627	2.24001	2.29086	1.31404	1.12936	1.72531	1.76447	0.85945	1.31297	1.34278	1.52769	1.56237	1.0227
1773686_s_at	YIL173W	VTH1	Putative membrane glycoprotein with strong similarity to Vth2p and Pep1p/Vps10p, may be involved in vacuolar protein sorting	10.764	10.7598	11.3851	10.8769	11.2149	11.2205	0.997086	1.53809	1.08138	1.36684	1.3722	1.54258	1.08454	1.37083	1.37621	0.703071	0.888663	0.892148	1.26397	1.26893	1.00392
1776596_at	YDR019C	GCV1	T subunit of the mitochondrial glycine decarboxylase complex, required for the catabolism of glycine to 5,10-methylene-THF; expression is regulated by levels of levels of 5,10-methylene-THF in the cytoplasm	12.3495	12.2659	11.6632	11.8946	11.4244	11.5845	0.94373	0.62144	0.729553	0.52666	0.588456	0.658493	0.773053	0.558062	0.623543	1.17397	0.847483	0.946923	0.721894	0.806598	1.11734
1775984_at	YOR317W	FAA1	Long chain fatty acyl-CoA synthetase with a preference for C12:0-C16:0 fatty acids; involved in the activation of imported fatty acids; localized to both lipid particles and mitochondrial outer membrane; essential for stationary phase	12.8709	13.3281	13.5888	13.3304	13.6501	13.614	1.37289	1.64478	1.37505	1.71619	1.67381	1.19804	1.00158	1.25005	1.21919	0.836012	1.04342	1.01765	1.24809	1.21727	0.975308
1778325_at	YPL061W	ALD6	Cytosolic aldehyde dehydrogenase, activated by Mg2+ and utilizes NADP+ as the preferred coenzyme; required for conversion of acetaldehyde to acetate; constitutively expressed; locates to the mitochondrial outer surface upon oxidative stress	12.7593	12.9063	11.9373	12.5942	12.2116	11.7546	1.10726	0.565667	0.891916	0.684133	0.49839	0.51087	0.805515	0.61786	0.45011	1.57675	1.20943	0.881066	0.767037	0.558785	0.728498
1770055_at	YMR306W	FKS3	Protein involved in spore wall assembly, has similarity to 1,3-beta-D-glucan synthase catalytic subunits Fks1p and Gsc2p; the authentic, non-tagged protein is detected in highly purified mitochondria in high-throughput studies	8.80888	9.00109	9.4151	9.06471	9.51485	9.35361	1.14251	1.52226	1.19402	1.63123	1.45874	1.33239	1.04509	1.42777	1.27679	0.784374	1.07159	0.958272	1.36617	1.2217	0.894256
1769905_at	YJR151C	DAN4	Cell wall mannoprotein with similarity to Tir1p, Tir2p, Tir3p, and Tir4p; expressed under anaerobic conditions, completely repressed during aerobic growth	10.4446	10.4444	11.1212	10.6676	11.3207	11.2109	0.999812	1.59835	1.16715	1.83538	1.70086	1.59865	1.16737	1.83573	1.70118	0.730224	1.1483	1.06414	1.57253	1.45727	0.926707
1779214_at	YKL073W	LHS1	Molecular chaperone of the endoplasmic reticulum lumen, involved in polypeptide translocation and folding; member of the Hsp70 family; localizes to the lumen of the ER; regulated by the unfolded protein response pathway	11.2017	11.2137	11.7898	11.6826	12.1196	12.1701	1.00834	1.50331	1.39563	1.8894	1.95673	1.49088	1.38409	1.87377	1.94055	0.928367	1.25682	1.30161	1.3538	1.40205	1.03564
1775939_at	YOL031C	SIL1	Nucleotide exchange factor for the endoplasmic reticulum (ER) lumenal Hsp70 chaperone Kar2p, required for protein translocation into the ER; homolog of Yarrowia lipolytica SLS1; GrpE-like protein	10.363	10.2294	10.9874	10.8194	11.3289	11.4106	0.911536	1.54156	1.37214	1.95328	2.06706	1.69116	1.50531	2.14285	2.26766	0.890103	1.26708	1.34089	1.42352	1.50644	1.05825
1775466_at	YNL018C	NA	Putative protein of unknown function	5.48266	5.7423	6.2207	5.87307	6.55181	6.56278	1.19718	1.66792	1.31077	2.0982	2.11421	1.3932	1.09488	1.75261	1.76599	0.785873	1.25797	1.26758	1.60073	1.61295	1.00763
1773135_at	YPL054W	LEE1	Zinc-finger protein of unknown function	11.9693	12.137	11.269	11.6631	11.2866	11.036	1.12325	0.615423	0.80876	0.622996	0.523657	0.547896	0.720018	0.554637	0.466198	1.31415	1.0123	0.850889	0.77031	0.647481	0.840546
1777802_at	YHR210C	NA	Putative protein of unknown function; non-essential gene; highly expressed under anaeorbic conditions; sequence similarity to aldose 1-epimerases such as GAL10	7.80644	7.94921	8.44531	8.32927	8.37333	8.4409	1.10403	1.55711	1.43677	1.48133	1.55235	1.41039	1.30139	1.34175	1.40608	0.922718	0.951332	0.996946	1.03101	1.08045	1.04795
1779438_at	YJL105W	SET4	Protein of unknown function, contains a SET domain	7.5247	7.66555	8.73335	7.7111	8.7333	8.57934	1.10255	2.31121	1.13792	2.31112	2.0772	2.09624	1.03208	2.09616	1.884	0.492349	0.999963	0.898751	2.03101	1.82544	0.898784
1774149_at	YPL003W	ULA1	Protein that acts together with Uba3p to activate Rub1p before its conjugation to proteins (neddylation), which may play a role in protein degradation	9.36742	9.61712	10.195	9.85895	10.3529	10.3848	1.18896	1.77471	1.40594	1.97993	2.02425	1.49265	1.18249	1.66526	1.70253	0.792208	1.11564	1.14061	1.40826	1.43978	1.02238
1773926_at	YDR371W	CTS2	Sporulation-specific chitinase	9.42597	9.42355	10.1	9.6182	10.159	10.2059	0.998322	1.59551	1.14253	1.6621	1.71704	1.59819	1.14445	1.6649	1.71993	0.716091	1.04174	1.07617	1.45476	1.50284	1.03305
1780089_at	YER106W	MAM1	Monopolin, kinetochore associated protein involved in chromosome attachment to meiotic spindle	9.01872	9.47459	9.83295	9.70747	10.0659	9.99622	1.37161	1.75836	1.61189	2.06645	1.96906	1.28197	1.17518	1.50658	1.43558	0.9167	1.17521	1.11983	1.282	1.22158	0.952874
1776324_at	YER044C-A	MEI4	Meiosis-specific protein involved in recombination; required for chromosome synapsis; required for production of viable spores	6.55635	6.47449	7.491	7.13635	7.62557	7.87424	0.944836	1.91142	1.49485	2.09829	2.493	2.02302	1.58212	2.2208	2.63855	0.78206	1.09776	1.30427	1.40368	1.66773	1.18811
1769450_at	YER035W	EDC2	RNA-binding protein, activates mRNA decapping directly by binding to the mRNA substrate and enhancing the activity of the decapping proteins Dcp1p and Dcp2p	11.4896	11.9548	10.8707	11.1144	10.7236	10.6485	1.38051	0.65118	0.771026	0.588044	0.558219	0.471696	0.558509	0.425962	0.404358	1.18404	0.903044	0.857243	0.762678	0.723996	0.949281
1778404_at	YMR244W	NA	Putative protein of unknown function	7.55947	7.77548	8.25865	8.14508	8.58543	8.51129	1.16152	1.62358	1.50067	2.03631	1.93431	1.39781	1.29199	1.75315	1.66533	0.924296	1.25421	1.19139	1.35694	1.28897	0.949909
1769988_at	YNR067C	DSE4	Daughter cell-specific secreted protein with similarity to glucanases, degrades cell wall from the daughter side causing daughter to separate from mother	12.5063	12.5032	11.8312	11.9859	11.5156	11.3762	0.997825	0.626293	0.697183	0.503241	0.456891	0.627658	0.698703	0.504338	0.457887	1.11319	0.803524	0.729516	0.721821	0.655338	0.907896
1779643_at	YDR035W	ARO3	3-deoxy-D-arabino-heptulosonate-7-phosphate (DAHP) synthase, catalyzes the first step in aromatic amino acid biosynthesis and is feedback-inhibited by phenylalanine or high concentration of tyrosine or tryptophan	13.2659	13.1972	12.6346	12.8824	12.6866	12.6302	0.95353	0.645593	0.766575	0.669299	0.643661	0.677057	0.803934	0.701917	0.67503	1.1874	1.03672	0.997007	0.873103	0.839659	0.961695
1774710_at	YBR104W	YMC2	Mitochondrial protein, putative inner membrane transporter with a role in oleate metabolism and glutamate biosynthesis; member of the mitochondrial carrier (MCF) family; has similarity with Ymc1p	10.4674	10.0399	9.36666	10.1054	9.57489	9.75106	0.743537	0.466275	0.77806	0.53867	0.608635	0.627104	1.04643	0.72447	0.818567	1.66867	1.15526	1.30531	0.692325	0.782247	1.12988
1776285_at	YOR348C	PUT4	Proline permease, required for high-affinity transport of proline; also transports the toxic proline analog azetidine-2-carboxylate (AzC); PUT4 transcription is repressed in ammonia-grown cells	11.7589	12.1823	11.0547	11.9909	11.0076	10.6809	1.34108	0.613807	1.17452	0.594086	0.4737	0.457696	0.8758	0.442991	0.353223	1.91349	0.967872	0.771741	0.505814	0.403315	0.797358
1778735_at	YGR035C	NA	Putative protein of unknown function, potential Cdc28p substrate; transcription is activated by paralogous transcription factors Yrm1p and Yrr1p along with genes involved in multidrug resistance	7.60316	7.58223	8.77208	8.78845	8.7933	8.34299	0.985596	2.24843	2.27409	2.28174	1.66997	2.28129	2.30732	2.31509	1.69438	1.01141	1.01481	0.742727	1.00337	0.734348	0.731885
1774401_at	YGL008C	PMA1	Plasma membrane H+-ATPase, pumps protons out of the cell; major regulator of cytoplasmic pH and plasma membrane potential; part of the P2 subgroup of cation-transporting ATPases	13.5258	13.5723	12.8814	13.2507	12.6745	12.5713	1.03277	0.639761	0.826395	0.55429	0.515998	0.619461	0.800173	0.536702	0.499625	1.29173	0.866401	0.806549	0.670732	0.624396	0.930918
1773688_at	YLR446W	NA	Putative protein of unknown function with similarity to hexokinases; transcript is upregulated during sporulation and the unfolded protein response; YLR446W is not an essential gene	9.32544	9.62229	9.94253	9.48354	9.73058	9.60227	1.22845	1.53377	1.11582	1.32422	1.21153	1.24854	0.908309	1.07795	0.986223	0.727498	0.863373	0.789902	1.18677	1.08578	0.914903
1773649_at	YBR021W	FUR4	Uracil permease, localized to the plasma membrane; expression is tightly regulated by uracil levels and environmental cues	11.3024	11.2089	10.6165	11.0219	10.6131	10.6591	0.937276	0.621645	0.823335	0.620179	0.640282	0.663247	0.878434	0.661683	0.68313	1.32445	0.997642	1.02998	0.753252	0.777668	1.03241
1773972_at	YCL061C	MRC1	S-phase checkpoint protein found at replication forks, required for DNA replication; also required for Rad53p activation during DNA replication stress, where it forms a replication-pausing complex with Tof1p and is phosphorylated by Mec1p	9.08503	9.36186	9.6732	9.45978	10.041	9.8203	1.21153	1.50334	1.29662	1.93994	1.66471	1.24086	1.07023	1.60122	1.37405	0.862491	1.29041	1.10734	1.49615	1.28388	0.858125
1780085_at	YER015W	FAA2	Long chain fatty acyl-CoA synthetase; accepts a wider range of acyl chain lengths than Faa1p, preferring C9:0-C13:0; involved in the activation of endogenous pools of fatty acids	11.3294	11.7491	11.9626	11.5793	11.7551	11.6666	1.33765	1.55097	1.18905	1.34321	1.26327	1.15947	0.88891	1.00416	0.944395	0.766651	0.866049	0.814506	1.12965	1.06242	0.940484
1770996_at	YCR054C	CTR86	Essential protein of unknown function; upstream region contains a Gcn4p responsive site suggesting a possible role in amino acid biosynthesis	9.86569	9.76975	10.5829	10.035	10.2819	10.5508	0.935661	1.64398	1.12453	1.33444	1.60782	1.75703	1.20185	1.4262	1.71838	0.684025	0.811708	0.978002	1.18666	1.42977	1.20487
1773936_at	YIL055C	NA	Putative protein of unknown function	12.0476	12.4922	12.6628	12.5199	12.8516	12.7067	1.36087	1.5317	1.38731	1.74587	1.5791	1.12553	1.01943	1.2829	1.16036	0.90573	1.13982	1.03094	1.25845	1.13825	0.90448
1778280_at	YBR212W	NGR1	RNA binding protein that negatively regulates growth rate; interacts with the 3' UTR of the mitochondrial porin (POR1) mRNA and enhances its degradation; overexpression impairs mitochondrial function; expressed in stationary phase	11.8651	11.9829	12.461	12.055	12.4363	12.3094	1.08514	1.51149	1.14068	1.48582	1.36067	1.3929	1.05119	1.36924	1.25392	0.754676	0.983015	0.900221	1.30257	1.19286	0.915776
1773929_at	YNL128W	TEP1	Homolog of human tumor suppressor gene PTEN/MMAC1/TEP1 that has lipid phosphatase activity and is linked to the phosphatidylinositol signaling pathway; plays a role in normal sporulation	8.09178	8.30646	8.68671	8.45015	8.95968	8.89549	1.16044	1.5104	1.28198	1.825	1.74559	1.30157	1.10473	1.57268	1.50424	0.848767	1.20829	1.15571	1.42358	1.36164	0.956485
1777384_at	YML047C	PRM6	Pheromone-regulated protein, predicted to have 2 transmembrane segments; regulated by Ste12p during mating	4.98833	5.12603	5.6475	5.57566	6.2174	6.24329	1.10015	1.57917	1.50247	2.34415	2.3866	1.43542	1.36569	2.13076	2.16934	0.951427	1.48442	1.5113	1.5602	1.58845	1.01811
1773667_at	YHR043C	DOG2	2-deoxyglucose-6-phosphate phosphatase, member of a family of low molecular weight phosphatases, similar to Dog1p, induced by oxidative and osmotic stress, confers 2-deoxyglucose resistance when overexpressed	9.81037	9.6869	11.0217	10.347	10.9915	11.1767	0.917976	2.31554	1.45058	2.26759	2.57818	2.52244	1.5802	2.4702	2.80855	0.626455	0.979291	1.11343	1.56323	1.77734	1.13697
1770352_at	YJL088W	ARG3	Ornithine carbamoyltransferase (carbamoylphosphate:L-ornithine carbamoyltransferase), catalyzes the sixth step in the biosynthesis of the arginine precursor ornithine	9.03624	8.77871	7.88901	8.55912	8.01971	8.07252	0.836519	0.451493	0.71841	0.494304	0.512733	0.539728	0.858809	0.590905	0.612937	1.59119	1.09482	1.13564	0.688053	0.713706	1.03728
1773073_at	YOR306C	MCH5	Plasma membrane riboflavin transporter; facilitates the uptake of vitamin B2; required for FAD-dependent processes; sequence similarity to mammalian monocarboxylate permeases, however mutants are not deficient in monocarboxylate transport	13.3428	13.1269	12.3681	12.706	12.3662	12.252	0.861013	0.508825	0.643108	0.508162	0.469498	0.59096	0.74692	0.590191	0.545286	1.26391	0.998699	0.922712	0.790167	0.730046	0.923914
1775265_at	YPR009W	SUT2	Putative transcription factor; multicopy suppressor of mutations that cause low activity of the cAMP/protein kinase A pathway; highly similar to Sut1p	11.3025	11.1302	10.6992	11.3432	10.6269	10.7122	0.887448	0.658244	1.02862	0.626047	0.664216	0.741727	1.15908	0.705446	0.748456	1.56268	0.951086	1.00907	0.608626	0.645733	1.06097
1772699_at	YOL152W	FRE7	Putative ferric reductase with similarity to Fre2p; expression induced by low copper levels	11.2721	10.8621	10.5195	10.9767	10.607	10.276	0.752624	0.593535	0.814849	0.630677	0.501357	0.788621	1.08268	0.837971	0.666145	1.37287	1.06258	0.844696	0.77398	0.615276	0.79495
1770668_at	YJR079W	NA	Putative protein of unknown function; mutation results in impaired mitochondrial respiration	6.52107	6.61867	7.16516	6.80402	7.15842	7.31384	1.06999	1.56275	1.21668	1.55547	1.7324	1.46053	1.13709	1.45372	1.61907	0.778546	0.99534	1.10855	1.27846	1.42388	1.11374
1780059_at	YMR108W	ILV2	Acetolactate synthase, catalyses the first common step in isoleucine and valine biosynthesis and is the target of several classes of inhibitors, localizes to the mitochondria; expression of the gene is under general amino acid control	13.6249	13.5216	12.9096	13.2784	12.99	12.984	0.930903	0.609081	0.786492	0.643995	0.64133	0.654291	0.844871	0.691796	0.688934	1.29128	1.05732	1.05295	0.818819	0.815431	0.995862
1777928_at	YJL157C	FAR1	Cyclin-dependent kinase inhibitor that mediates cell cycle arrest in response to pheromone; also forms a complex with Cdc24p, Ste4p, and Ste18p that may specify the direction of polarized growth during mating; potential Cdc28p substrate	11.6325	11.2765	10.8548	10.6994	10.5266	10.4805	0.781309	0.583296	0.523727	0.464615	0.449978	0.746562	0.67032	0.594662	0.575928	0.897875	0.796533	0.77144	0.887132	0.859184	0.968497
1775705_at	YOL024W	NA	Putative protein of unknown function; predicted to have thiol-disulfide oxidoreductase active site	6.90373	6.77127	7.79526	7.3743	7.97295	8.06456	0.912272	1.85515	1.38566	2.0983	2.23585	2.03355	1.51891	2.30009	2.45086	0.746926	1.13107	1.20522	1.5143	1.61357	1.06555
1770349_at	YDR146C	SWI5	Transcription factor that activates transcription of genes expressed at the M/G1 phase boundary and in G1 phase; localization to the nucleus occurs during G1 and appears to be regulated by phosphorylation by Cdc28p kinase	7.95482	8.12408	8.88164	8.33275	8.69489	8.60864	1.12448	1.90109	1.29948	1.67026	1.57333	1.69064	1.15563	1.48536	1.39916	0.683546	0.87858	0.827596	1.28533	1.21074	0.941971
1775736_at	YMR300C	ADE4	Phosphoribosylpyrophosphate amidotransferase (PRPPAT; amidophosphoribosyltransferase), catalyzes first step of the 'de novo' purine nucleotide biosynthetic pathway	11.8939	11.6383	11.3088	11.5528	11.2191	11.359	0.837641	0.666609	0.789465	0.626409	0.690224	0.795817	0.942486	0.747825	0.824009	1.1843	0.939694	1.03542	0.79346	0.874293	1.10187
1773271_at	YOR384W	FRE5	Putative ferric reductase with similarity to Fre2p; expression induced by low iron levels; the authentic, non-tagged protein is detected in highly purified mitochondria in high-throughput studies	4.47717	4.63668	5.55243	4.81312	5.84609	5.7769	1.11691	2.1071	1.2622	2.58277	2.46182	1.88655	1.13009	2.31243	2.20414	0.599023	1.22574	1.16834	2.04624	1.95042	0.953172
1775191_at	YIL089W	NA	Putative protein of unknown function	9.23191	9.23124	9.82778	9.43126	9.7646	9.67272	0.999534	1.51138	1.14818	1.44662	1.35736	1.51209	1.14871	1.4473	1.35799	0.759686	0.957152	0.898091	1.25993	1.18219	0.938294
1778668_at	YHR044C	DOG1	2-deoxyglucose-6-phosphate phosphatase, similar to Dog2p, member of a family of low molecular weight phosphatases; confers 2-deoxyglucose resistance when overexpressed, in vivo substrate has not yet been identified	7.7745	8.29943	8.959	8.30653	9.35201	9.42149	1.43886	2.27285	1.44596	2.98454	3.13179	1.57962	1.00494	2.07424	2.17658	0.636189	1.31313	1.37792	2.06405	2.16589	1.04934
1771364_at	YHR140W	NA	Putative integral membrane protein of unknown function	9.33207	9.66424	10.1323	9.63405	10.1689	10.037	1.25891	1.74133	1.23283	1.78616	1.63008	1.38321	0.979286	1.41882	1.29484	0.707983	1.02575	0.936113	1.44883	1.32223	0.912616
1773143_at	YJL038C	LOH1	Protein of unknown function with proposed role in maintenance of genome integrity; deletion mutant displays elevated rates of LOH; induced during sporulation; repressed during vegetative growth by Sum1p and Hst1p; sequence similar to IRC1	7.85275	7.90248	8.88596	8.31982	9.13673	9.14222	1.03507	2.04658	1.3823	2.4351	2.44439	1.97724	1.33547	2.35259	2.36156	0.67542	1.18984	1.19437	1.76162	1.76834	1.00381
1771073_at	YIR030C	DCG1	Protein of unknown function, expression is sensitive to nitrogen catabolite repression and regulated by Dal80p; contains transmembrane domain	9.61158	9.76499	10.2383	9.86038	10.2961	10.3652	1.11219	1.544	1.18822	1.60721	1.68605	1.38825	1.06836	1.44508	1.51597	0.769573	1.04093	1.092	1.35261	1.41897	1.04906
1780013_at	YLR284C	ECI1	Peroxisomal delta3,delta2-enoyl-CoA isomerase, hexameric protein that converts 3-hexenoyl-CoA to trans-2-hexenoyl-CoA, essential for the beta-oxidation of unsaturated fatty acids, oleate-induced	11.2635	11.7843	12.1774	11.7393	12.0869	11.8684	1.43477	1.8841	1.39069	1.76956	1.52092	1.31317	0.969279	1.23334	1.06004	0.738121	0.939209	0.80724	1.27243	1.09364	0.859489
1777697_at	YGL157W	NA	Oxidoreductase, catalyzes NADPH-dependent reduction of the bicyclic diketone bicyclo[2.2.2]octane-2,6-dione (BCO2,6D) to the chiral ketoalcohol (1R,4S,6S)-6-hydroxybicyclo[2.2.2]octane-2-one (BCO2one6ol)	9.2555	9.46934	10.0527	9.21319	9.56328	9.59924	1.15978	1.73774	0.971103	1.2378	1.26904	1.49834	0.83732	1.06728	1.09421	0.558831	0.712307	0.730283	1.27464	1.3068	1.02524
1778024_at	YGR225W	AMA1	Activator of meiotic anaphase promoting complex (APC/C); Cdc20p family member; required for initiation of spore wall assembly; required for Clb1p degradation during meiosis	7.6094	8.0048	8.37327	8.39548	8.85669	8.67694	1.31531	1.69803	1.72438	2.37395	2.09585	1.29098	1.31101	1.80486	1.59343	1.01551	1.39806	1.23428	1.3767	1.21543	0.882857
1774534_at	YNL130C-A	NA	Putative protein of unknown function	4.92479	5.13793	5.86347	5.6139	5.95998	6.63145	1.15921	1.91677	1.61229	2.04938	3.26404	1.65352	1.39086	1.76791	2.81575	0.841151	1.06918	1.70288	1.2711	2.02447	1.5927
1780163_at	YIR017C	MET28	Basic leucine zipper (bZIP) transcriptional activator in the Cbf1p-Met4p-Met28p complex, participates in the regulation of sulfur metabolism	9.6636	9.60782	8.94201	9.39366	8.97453	9.02048	0.962071	0.606427	0.829353	0.62025	0.640324	0.630334	0.86205	0.644703	0.665568	1.36761	1.02279	1.0559	0.747872	0.772076	1.03236
1770036_at	YOL090W	MSH2	Protein that forms heterodimers with Msh3p and Msh6p that bind to DNA mismatches to initiate the mismatch repair process; contains a Walker ATP-binding motif required for repair activity; Msh2p-Msh6p binds to and hydrolyzes ATP	8.985	8.96555	9.57388	9.2891	9.85435	9.91788	0.986608	1.50408	1.23465	1.82684	1.90907	1.52449	1.25141	1.85164	1.93499	0.820869	1.21459	1.26927	1.47964	1.54625	1.04501
1776630_at	YGR154C	GTO1	Omega-class glutathione transferase; induced under oxidative stress; putative peroxisomal localization	9.37571	9.84781	10.0772	9.68584	9.99205	9.97281	1.38713	1.62617	1.23981	1.53299	1.51268	1.17233	0.893801	1.10515	1.09051	0.762415	0.942697	0.930208	1.23646	1.22008	0.986751
1779134_at	YML052W	SUR7	Putative integral membrane protein; component of eisosomes; associated with endocytosis, along with Pil1p and Lsp1p; sporulation and plasma membrane sphingolipid content are altered in mutants	8.93544	8.89066	9.65011	9.48357	9.95983	9.8186	0.969439	1.64111	1.46218	2.03409	1.84441	1.69284	1.50828	2.09822	1.90255	0.890975	1.23947	1.12388	1.39113	1.2614	0.906745
1772586_at	YDR030C	RAD28	Protein involved in DNA repair, related to the human CSA protein that is involved in transcription-coupled repair nucleotide excision repair	10.6664	11.1709	11.3391	10.8109	11.2896	11.1473	1.4187	1.59413	1.10535	1.54037	1.39567	1.12365	0.779125	1.08576	0.983765	0.693388	0.966276	0.875509	1.39356	1.26265	0.906065
1771836_at	YER146W	LSM5	Lsm (Like Sm) protein; part of heteroheptameric complexes (Lsm2p-7p and either Lsm1p or 8p): cytoplasmic Lsm1p complex involved in mRNA decay; nuclear Lsm8p complex part of U6 snRNP and possibly involved in processing tRNA, snoRNA, and rRNA	10.6611	10.7244	10.0143	10.6861	10.2732	10.5764	1.04484	0.638704	1.01746	0.764266	0.942997	0.611294	0.973793	0.731467	0.902529	1.593	1.19659	1.47642	0.751153	0.926818	1.23386
1777374_at	YGL009C	LEU1	Isopropylmalate isomerase, catalyzes the second step in the leucine biosynthesis pathway	12.641	12.5829	13.2768	12.7206	13.0897	13.1367	0.96052	1.55376	1.0567	1.36482	1.41002	1.61762	1.10013	1.42092	1.46797	0.680092	0.878402	0.907488	1.29159	1.33436	1.03311
1770422_at	NA	NA	NA	7.38389	7.21389	6.7542	7.05256	6.81099	6.66056	0.88884	0.646313	0.794803	0.672265	0.605695	0.727142	0.894202	0.756339	0.681444	1.22975	1.04015	0.937154	0.845826	0.76207	0.900977
1774719_at	YGL029W	CGR1	Protein involved in nucleolar integrity and processing of the pre-rRNA for the 60S ribosome subunit; transcript is induced in response to cytotoxic stress but not genotoxic stress	10.6004	10.2668	9.86706	10.4231	10.1496	10.2853	0.793587	0.601522	0.884407	0.731642	0.803789	0.757979	1.11444	0.921943	1.01286	1.47028	1.21632	1.33626	0.827268	0.908845	1.09861
1772131_s_at	YNL033W	NA	Putative protein of unknown function	5.72352	6.13689	6.85428	6.80458	7.26555	7.21944	1.33179	2.18974	2.11559	2.91204	2.82043	1.64421	1.58852	2.18655	2.11777	0.966135	1.32985	1.28802	1.37647	1.33317	0.968543
1771410_at	YKR098C	UBP11	Ubiquitin-specific protease that cleaves ubiquitin from ubiquitinated proteins	10.3651	10.187	11.0272	10.5174	11.0237	11.0204	0.883858	1.58236	1.11139	1.57855	1.57497	1.79029	1.25743	1.78597	1.78192	0.702358	0.997587	0.995325	1.42034	1.41712	0.997733
1770133_at	YER111C	SWI4	DNA binding component of the SBF complex (Swi4p-Swi6p), a transcriptional activator that in concert with MBF (Mbp1-Swi6p) regulates late G1-specific transcription of targets including cyclins and genes required for DNA synthesis and repair	7.88806	8.04836	8.69449	8.28009	8.71499	8.69637	1.11752	1.74888	1.31224	1.7739	1.75116	1.56497	1.17424	1.58736	1.56701	0.750333	1.01431	1.0013	1.35181	1.33448	0.98718
1777664_at	YCR020C-A	MAK31	Non-catalytic subunit of N-terminal acetyltransferase of the NatC type; required for replication of dsRNA virus; member of the Sm protein family	11.2076	10.793	10.5153	10.8246	10.564	10.6693	0.750229	0.618835	0.766817	0.640084	0.688545	0.824861	1.02211	0.853185	0.91778	1.23913	1.03434	1.11265	0.834728	0.897926	1.07571
1777218_at	YIL119C	RPI1	Putative transcriptional regulator; overexpression suppresses the heat shock sensitivity of wild-type RAS2 overexpression and also suppresses the cell lysis defect of an mpk1 mutation	10.2512	10.443	9.59751	10.2089	9.86787	9.51547	1.14216	0.635653	0.97111	0.766668	0.600513	0.556535	0.850238	0.671243	0.525769	1.52773	1.20611	0.944719	0.789477	0.618379	0.783277
1774845_at	YML066C	SMA2	Protein of unknown function involved in the assembly of the prospore membrane during sporulation	6.06877	6.28926	7.26074	6.82103	7.77123	7.67865	1.16513	2.28465	1.68443	3.25454	3.05227	1.96086	1.4457	2.79329	2.61969	0.737281	1.42452	1.33599	1.93213	1.81205	0.93785
1777325_at	YDR446W	ECM11	Non-essential protein apparently involved in meiosis, GFP fusion protein is present in discrete clusters in the nucleus throughout mitosis; may be involved in maintaining chromatin structure	6.50492	6.78456	7.18516	7.0686	7.84571	7.55798	1.2139	1.60241	1.47804	2.5329	2.07493	1.32006	1.2176	2.08659	1.70931	0.922383	1.58068	1.29488	1.71369	1.40384	0.819191
1773240_at	YHL022C	SPO11	Meiosis-specific protein that initiates meiotic recombination by catalyzing the formation of double-strand breaks in DNA via a transesterification reaction; required for homologous chromosome pairing and synaptonemal complex formation	7.16068	7.61545	7.83488	7.64947	8.04589	8.04858	1.37057	1.59572	1.40327	1.84704	1.85049	1.16428	1.02386	1.34765	1.35016	0.879396	1.1575	1.15966	1.31624	1.3187	1.00186
1771274_at	YOR351C	MEK1	Meiosis-specific serine/threonine protein kinase, functions in meiotic checkpoint, promotes recombination between homologous chromosomes by suppressing double strand break repair between sister chromatids	7.10879	7.66719	7.97257	7.70739	8.14546	8.17002	1.47263	1.81979	1.51424	2.05148	2.08671	1.23574	1.02826	1.39308	1.417	0.832098	1.12732	1.14668	1.35479	1.37805	1.01717
1771810_at	YLR049C	NA	Putative protein of unknown function	9.24115	9.43038	10.0355	9.57003	10.1681	10.0235	1.14015	1.73431	1.25603	1.90123	1.71988	1.52112	1.10164	1.66752	1.50846	0.724227	1.09625	0.99168	1.51368	1.36929	0.904615
1769472_at	YMR182C	RGM1	Putative transcriptional repressor with proline-rich zinc fingers; overproduction impairs cell growth	9.84395	9.7626	8.87109	9.49784	8.90684	8.81025	0.945174	0.509498	0.786705	0.522281	0.488457	0.539052	0.832338	0.552577	0.516791	1.54408	1.02509	0.958703	0.663885	0.62089	0.935238
1777972_at	YGL081W	NA	Putative protein of unknown function; non-essential gene; interacts genetically with CHS5, a gene involved in chitin biosynthesis	9.39956	9.75036	10.1402	9.6869	10.1694	10.0423	1.27527	1.67086	1.22039	1.70512	1.56131	1.3102	0.956966	1.33707	1.2243	0.730397	1.02051	0.934438	1.3972	1.27936	0.915661
1771222_at	YGL096W	TOS8	Homeodomain-containing transcription factor; SBF regulated target gene that in turn regulates expression of genes involved in G1/S phase events such as bud site selection, bud emergence and cell cycle progression; similarity to Cup9p	10.8286	11.0641	10.1667	10.4899	10.3531	10.0949	1.17729	0.632026	0.790777	0.719193	0.60136	0.536847	0.67169	0.610887	0.510798	1.25118	1.13792	0.951479	0.909477	0.760467	0.836159
1769767_at	YIL132C	CSM2	Protein required for accurate chromosome segregation during meiosis	8.37437	8.54868	8.96824	8.79747	9.0762	9.05664	1.12842	1.50929	1.3408	1.62656	1.60466	1.33752	1.1882	1.44144	1.42204	0.888363	1.0777	1.06319	1.21313	1.1968	0.986539
1774863_at	YLR012C	NA	Putative protein of unknown function; YLR012C is not an essential gene	4.74153	4.75966	5.48407	5.15396	5.76082	5.79639	1.01265	1.67312	1.33092	2.02693	2.07751	1.65222	1.3143	2.00161	2.05157	0.795475	1.21147	1.2417	1.52295	1.56096	1.02496
1775904_at	YMR136W	GAT2	Protein containing GATA family zinc finger motifs; similar to Gln3p and Dal80p; expression repressed by leucine	12.9654	13.0032	12.2938	12.5554	12.2958	11.9052	1.02658	0.627824	0.752649	0.628705	0.479575	0.611568	0.733161	0.612426	0.467157	1.19882	1.0014	0.763869	0.835323	0.637183	0.762798
1775089_at	YNL204C	SPS18	Protein of unknown function, contains a putative zinc-binding domain; expressed during sporulation	7.34481	7.59571	8.28517	8.04417	8.6667	8.69865	1.18995	1.919	1.62378	2.49994	2.55592	1.61268	1.36458	2.10088	2.14792	0.84616	1.30273	1.3319	1.53957	1.57405	1.02239
1770790_at	YHR149C	SKG6	Integral membrane protein that localizes primarily to growing sites such as the bud tip or the cell periphery; potential Cdc28p substrate; Skg6p interacts with Zds1p and Zds2p	9.16588	8.81699	8.57974	8.73003	8.59726	8.51598	0.785187	0.666123	0.739261	0.674263	0.637323	0.848362	0.941509	0.858729	0.811682	1.1098	1.01222	0.956764	0.912078	0.862108	0.945213
1769938_at	YKL132C	RMA1	Putative dihydrofolate synthetase; has similarity to Fol3p and to E. coli folylpolyglutamate synthetase/dihydrofolate synthetase; the authentic, non-tagged protein is detected in highly purified mitochondria in high-throughput studies	7.80157	7.79844	8.41707	8.16458	8.59695	8.65207	0.997837	1.53209	1.28611	1.73554	1.80312	1.53541	1.2889	1.7393	1.80703	0.839448	1.13279	1.1769	1.34945	1.402	1.03894
1775734_at	YPR124W	CTR1	High-affinity copper transporter of the plasma membrane, mediates nearly all copper uptake under low copper conditions; transcriptionally induced at low copper levels and degraded at high copper levels	13.1106	13.1685	12.3135	13.1145	12.6005	12.1238	1.04096	0.575504	1.00272	0.702184	0.504581	0.552859	0.96326	0.674555	0.484726	1.74233	1.22012	0.876763	0.700283	0.503214	0.718587
1779327_at	YJR154W	NA	Putative protein of unknown function; green fluorescent protein (GFP)-fusion protein localizes to the cytoplasm	8.44073	7.93255	7.2524	7.44489	7.50576	7.36481	0.703109	0.438809	0.501443	0.523052	0.474367	0.624098	0.71318	0.743913	0.674671	1.14274	1.19198	1.08103	1.04309	0.946004	0.906923
1775765_at	YMR101C	SRT1	Cis-prenyltransferase involved in synthesis of long-chain dolichols (19-22 isoprene units; as opposed to Rer2p which synthesizes shorter-chain dolichols); localizes to lipid bodies; transcription is induced during stationary phase	7.33693	7.82416	8.18798	8.09698	8.50764	8.41281	1.40175	1.80381	1.69355	2.25121	2.108	1.28683	1.20817	1.606	1.50383	0.938873	1.24803	1.16864	1.32929	1.24472	0.936382
1774000_s_at	YDL245C	HXT15	Protein of unknown function with similarity to hexose transporter family members, expression is induced by low levels of glucose and repressed by high levels of glucose	4.71237	4.74357	6.18431	4.8905	6.00234	6.05542	1.02186	2.77395	1.13142	2.44523	2.53687	2.7146	1.10721	2.39292	2.48259	0.407873	0.881498	0.914534	2.16121	2.2422	1.03748
1774074_s_at	YCL069W	VBA3	Permease of basic amino acids in the vacuolar membrane	6.68216	6.94339	7.41363	6.73234	7.81727	7.59109	1.1985	1.66033	1.03539	2.19635	1.87764	1.38534	0.863909	1.83259	1.56666	0.623606	1.32284	1.13088	2.12127	1.81346	0.854893
1769585_at	YBR285W	NA	Putative protein of unknown function; YBR285W is not an essential gene and deletion of YBR285W leads to poor growth on glucose-minimal medium at 15C	11.3501	11.9201	12.1042	11.6015	12.151	11.9216	1.48451	1.68664	1.19035	1.74224	1.48613	1.13615	0.801846	1.17361	1.00109	0.705754	1.03297	0.881121	1.46364	1.24848	0.852999
1773291_at	YHL012W	NA	Putative protein of unknown function, has some homology to Ugp1p, which encodes UDP-glucose pyrophosphorylase	8.37605	8.68455	8.99546	9.05877	9.39899	9.06761	1.23842	1.53625	1.60517	2.03206	1.61503	1.24049	1.29614	1.64085	1.30411	1.04486	1.32274	1.05128	1.26595	1.00614	0.794775
1774496_at	YHR213W-A	NA	Putative protein of unknown function; identified by gene-trapping, microarray-based expression analysis, and genome-wide homology searching	7.04343	7.38297	7.76008	7.32067	7.64614	7.93277	1.26536	1.64336	1.21188	1.51857	1.85232	1.29874	0.957735	1.20011	1.46387	0.737436	0.92406	1.12715	1.25307	1.52848	1.21978
1775626_at	YBL039C	URA7	Major CTP synthase isozyme (see also URA8), catalyzes the ATP-dependent transfer of the amide nitrogen from glutamine to UTP, forming CTP, the final step in de novo biosynthesis of pyrimidines; involved in phospholipid biosynthesis	11.6504	11.3058	10.9911	11.4214	10.8103	11.1854	0.787494	0.633161	0.853238	0.558593	0.724466	0.80402	1.08349	0.709329	0.919964	1.34758	0.882228	1.1442	0.654674	0.849078	1.29695
1770707_at	YGR205W	NA	ATP-binding protein of unknown function; crystal structure resembles that of E.coli pantothenate kinase and other small kinases	9.25201	9.80457	10.0934	9.48582	9.56901	9.68409	1.46668	1.79173	1.17593	1.24573	1.34917	1.22162	0.801763	0.849353	0.91988	0.656309	0.695266	0.752998	1.05936	1.14732	1.08304
1778996_at	YER062C	HOR2	One of two redundant DL-glycerol-3-phosphatases (RHR2/GPP1 encodes the other) involved in glycerol biosynthesis; induced in response to hyperosmotic stress and oxidative stress, and during the diauxic transition	13.5773	13.7034	12.8961	13.3913	12.6756	12.6721	1.09137	0.62367	0.879076	0.535292	0.53397	0.571456	0.805479	0.490477	0.489265	1.40952	0.858294	0.856174	0.608926	0.607421	0.997529
1776759_at	YKL107W	NA	Putative protein of unknown function	10.1661	10.6789	10.9917	10.1463	10.9438	10.5124	1.42681	1.77231	0.986374	1.71435	1.2713	1.24215	0.691315	1.20153	0.891009	0.556547	0.967297	0.717311	1.73803	1.28886	0.741563
1778564_at	YPL158C	AIM44	Protein of unknown function; GFP-fusion protein localizes to the bud neck; transcription is regulated by Swi5p; null mutant displays increased frequency of mitochondrial genome loss and reduced growth rate in minimal glycerol media	11.1353	11.3436	11.7474	11.3727	11.638	11.6585	1.15536	1.52849	1.17894	1.41694	1.43716	1.32296	1.02041	1.2264	1.24391	0.771308	0.927015	0.940246	1.20187	1.21903	1.01427
1776614_at	YAL040C	CLN3	G1 cyclin involved in cell cycle progression; activates Cdc28p kinase to promote the G1 to S phase transition; plays a role in regulating transcription of the other G1 cyclins, CLN1 and CLN2; regulated by phosphorylation and proteolysis	12.3453	12.303	11.6874	12.0398	11.498	11.3318	0.971108	0.633826	0.809202	0.555841	0.49535	0.652683	0.833277	0.572378	0.510087	1.27669	0.876961	0.781523	0.6869	0.612146	0.891172
1770859_at	YGR287C	NA	Protein of unknown function that may interact with ribosomes, based on co-purification experiments; has similarity to alpha-D-glucosidase (maltase); authentic, non-tagged protein detected in purified mitochondria in high-throughput studies	8.31298	8.43298	9.04114	8.75556	9.0955	9.13411	1.08674	1.65653	1.35903	1.72013	1.7668	1.52432	1.25056	1.58284	1.62578	0.820408	1.03839	1.06656	1.2657	1.30004	1.02713
1773716_at	YCL048W	SPS22	Protein of unknown function, redundant with Sps2p for the organization of the beta-glucan layer of the spore wall	7.72942	8.04467	8.4568	8.04944	8.5426	8.50925	1.24423	1.65563	1.24835	1.75707	1.71692	1.33065	1.00331	1.41218	1.37991	0.754002	1.06127	1.03702	1.40752	1.37536	0.977147
1774156_at	YMR029C	FAR8	Protein involved in G1 cell cycle arrest in response to pheromone, in a pathway different from the Far1p-dependent pathway; interacts with Far3p, Far7p, Far9p, Far10p, and Far11p	10.9704	11.4805	11.5645	11.2271	11.569	11.5717	1.42416	1.50951	1.19469	1.51419	1.51709	1.05993	0.838875	1.06321	1.06525	0.791446	1.0031	1.00502	1.26743	1.26986	1.00191
1777039_at	YMR207C	HFA1	Mitochondrial acetyl-coenzyme A carboxylase, catalyzes the production of malonyl-CoA in mitochondrial fatty acid biosynthesis	9.93267	9.99083	10.5623	10.302	10.6647	10.6769	1.04114	1.54719	1.29175	1.66093	1.6751	1.48606	1.24071	1.5953	1.60892	0.8349	1.07351	1.08267	1.28579	1.29677	1.00854
1773748_at	YHL036W	MUP3	Low affinity methionine permease, similar to Mup1p	9.74628	9.49088	9.04895	9.46254	9.12707	9.20574	0.83776	0.616715	0.821463	0.651032	0.687514	0.736148	0.980547	0.77711	0.820658	1.332	1.05564	1.1148	0.792527	0.83694	1.05604
1771489_at	YOL132W	GAS4	1,3-beta-glucanosyltransferase, involved with Gas2p in spore wall assembly; has similarity to Gas1p; localizes to the cell wall	6.56905	6.82967	7.41045	7.43957	8.19232	8.07258	1.19799	1.79179	1.82832	3.08074	2.83537	1.49566	1.52615	2.57158	2.36676	1.02039	1.71936	1.58242	1.68501	1.5508	0.920353
1772686_at	YOL117W	RRI2	Subunit of the COP9 signalosome (CSN) complex that cleaves the ubiquitin-like protein Nedd8 from SCF ubiquitin ligases; plays a role in the mating pheromone response	10.4107	10.6351	11.0487	10.7358	11.217	11.068	1.1683	1.55616	1.25269	1.74865	1.57707	1.33199	1.07223	1.49675	1.34988	0.804986	1.1237	1.01344	1.39592	1.25895	0.901876
1775396_at	YCR075C	ERS1	Protein with similarity to human cystinosin, which is a H(+)-driven transporter involved in L-cystine export from lysosomes and implicated in the disease cystinosis; contains seven transmembrane domains	8.96673	9.36769	9.55379	9.15543	9.49182	9.40644	1.32039	1.50218	1.13974	1.43902	1.35633	1.13768	0.863182	1.08985	1.02722	0.758722	0.957957	0.902909	1.26259	1.19004	0.942536
1769766_at	YBR296C	PHO89	Na+/Pi cotransporter, active in early growth phase; similar to phosphate transporters of Neurospora crassa; transcription regulated by inorganic phosphate concentrations and Pho4p	13.4668	13.3669	12.6002	12.6887	12.4344	12.1568	0.933147	0.54845	0.583166	0.48891	0.403347	0.587743	0.624945	0.523937	0.432244	1.0633	0.891438	0.735431	0.838372	0.691651	0.824994
1779297_at	YMR175W-A	NA	Putative protein of unknown function	8.7027	8.92225	7.76709	8.50363	7.63105	7.65483	1.16437	0.52282	0.871113	0.475772	0.483682	0.449015	0.74814	0.408609	0.415401	1.66618	0.910012	0.92514	0.546166	0.555246	1.01662
1779567_at	YLR308W	CDA2	Chitin deacetylase, together with Cda1p involved in the biosynthesis ascospore wall component, chitosan; required for proper rigidity of the ascospore wall	5.933	6.29899	6.97778	6.57967	7.18857	7.15009	1.28876	2.06305	1.56555	2.38761	2.32477	1.6008	1.21477	1.85264	1.80388	0.758851	1.15732	1.12686	1.5251	1.48496	0.973682
1780148_at	YPL113C	NA	Glyoxylate reductase; acts on glyoxylate and hydroxypyruvate substrates; YPL113C is not an essential gene	11.4169	11.8402	12.1721	11.6958	12.1694	12.0487	1.34101	1.68787	1.21323	1.68474	1.54949	1.25865	0.904712	1.25632	1.15546	0.718793	0.998148	0.918014	1.38864	1.27716	0.919718
1776768_at	YLR377C	FBP1	Fructose-1,6-bisphosphatase, key regulatory enzyme in the gluconeogenesis pathway, required for glucose metabolism; undergoes either proteasome-mediated or autophagy-mediated degradation depending on growth conditions; interacts with Vid30p	11.9803	12.3707	11.0659	11.3423	10.8851	10.4036	1.31075	0.530561	0.642585	0.468048	0.335236	0.404776	0.490241	0.357083	0.255758	1.21114	0.882176	0.631851	0.728383	0.521698	0.716242
1772763_at	YGL250W	RMR1	Protein required for meiotic recombination and gene conversion; null mutant displays reduced PIS1 expression and growth defects on non-fermentable carbon sources and minimal media; GFP-fusion protein localizes to both cytoplasm and nucleus	10.0812	10.6534	10.7363	10.4916	10.761	10.747	1.48681	1.57477	1.3291	1.60195	1.58649	1.05917	0.893931	1.07744	1.06705	0.843996	1.01726	1.00744	1.20529	1.19366	0.990351
1772793_at	YCR065W	HCM1	Forkhead transcription factor that drives S-phase specific expression of genes involved in chromosome segregation, spindle dynamics, and budding; suppressor of calmodulin mutants with specific SPB assembly defects; telomere maintenance role	9.07428	8.99392	8.43423	8.62624	8.35478	8.33872	0.945822	0.641689	0.733034	0.607307	0.600584	0.678446	0.775024	0.642095	0.634986	1.14235	0.94642	0.935942	0.828484	0.819312	0.988929
1776993_at	YER001W	MNN1	Alpha-1,3-mannosyltransferase, integral membrane glycoprotein of the Golgi complex, required for addition of alpha1,3-mannose linkages to N-linked and O-linked oligosaccharides, one of five S. cerevisiae proteins of the MNN1 family	11.1069	10.8709	10.2629	10.5021	10.3641	10.1599	0.849079	0.557087	0.657577	0.597562	0.518709	0.656108	0.77446	0.703777	0.610909	1.18039	1.07265	0.93111	0.908733	0.788819	0.868042
1769531_at	YGL138C	NA	Putative protein of unknown function; has no significant sequence similarity to any known protein	4.04061	3.85392	5.22272	4.65862	6.44986	6.26915	0.87862	2.26908	1.53475	5.31199	4.68657	2.58255	1.74678	6.04583	5.33402	0.676377	2.34103	2.06541	3.46114	3.05363	0.882263
1772880_at	YMR095C	SNO1	Protein of unconfirmed function, involved in pyridoxine metabolism; expression is induced during stationary phase; forms a putative glutamine amidotransferase complex with Snz1p, with Sno1p serving as the glutaminase	9.23935	8.89931	9.96706	8.89407	9.57711	9.79288	0.790018	1.656	0.787156	1.26379	1.46768	2.09616	0.996377	1.5997	1.85777	0.475335	0.763156	0.886276	1.60551	1.86453	1.16133
1774833_at	YLL009C	COX17	Copper metallochaperone that transfers copper to Sco1p and Cox11p for eventual delivery to cytochrome c oxidase	11.9875	12.0288	11.2552	12.1429	11.3723	11.2189	1.02905	0.601947	1.11375	0.652822	0.587004	0.584957	1.08232	0.634396	0.570436	1.85025	1.08452	0.975176	0.586146	0.52705	0.89918
1779506_at	YEL040W	UTR2	Cell wall protein that functions in the transfer of chitin to beta(1-6)glucan; putative chitin transglycosidase; glycosylphosphatidylinositol (GPI)-anchored protein localized to the bud neck; has a role in cell wall maintenance	10.6544	10.1542	10.0523	9.74613	9.94452	9.72741	0.707025	0.658775	0.532819	0.611364	0.525951	0.931757	0.753607	0.864699	0.743894	0.808802	0.928031	0.798377	1.14741	0.987111	0.860292
1778892_at	YJL011C	RPC17	RNA polymerase III subunit C17; physically interacts with C31, C11, and TFIIIB70; may be involved in the recruitment of pol III by the preinitiation complex	9.87419	9.55581	9.28341	9.74368	9.53584	9.60552	0.801968	0.66398	0.913504	0.79094	0.830081	0.827937	1.13908	0.986249	1.03505	1.3758	1.19121	1.25016	0.865832	0.908678	1.04949
1771378_at	YOR047C	STD1	Protein involved in control of glucose-regulated gene expression; interacts with protein kinase Snf1p, glucose sensors Snf3p and Rgt2p, and TATA-binding protein Spt15p; acts as a regulator of the transcription factor Rgt1p	9.862	10.1069	10.5674	10.1509	10.2935	10.4147	1.18504	1.63061	1.2217	1.34864	1.46683	1.376	1.03094	1.13806	1.2378	0.749227	0.827077	0.899562	1.10391	1.20065	1.08764
1771236_at	YGR036C	CAX4	Dolichyl pyrophosphate (Dol-P-P) phosphatase with a luminally oriented active site in the ER, cleaves the anhydride linkage in Dol-P-P, required for Dol-P-P-linked oligosaccharide intermediate synthesis and protein N-glycosylation	11.0984	10.9329	10.43	10.5276	10.259	10.2649	0.891618	0.629221	0.673263	0.558884	0.561161	0.705707	0.755102	0.62682	0.629373	1.06999	0.888216	0.891834	0.830113	0.833494	1.00407
1777614_at	YPR154W	PIN3	Protein that induces appearance of [PIN+] prion when overproduced	12.6809	12.7444	13.2753	12.7215	13.1254	13.0926	1.04503	1.5099	1.02854	1.36081	1.33023	1.44483	0.984221	1.30217	1.27291	0.681201	0.901263	0.881011	1.32305	1.29332	0.977529
1773889_at	YOL131W	NA	Putative protein of unknown function	4.54849	5.0978	5.80272	5.19164	6.35728	6.41898	1.46339	2.38541	1.56173	3.50349	3.65659	1.63006	1.06721	2.3941	2.49872	0.654702	1.46872	1.5329	2.24334	2.34136	1.0437
1779195_at	YMR094W	CTF13	Subunit of the CBF3 complex, which binds to the CDE III element of centromeres, bending the DNA upon binding, and may be involved in sister chromatid cohesion during mitosis	7.07002	7.33555	7.87535	7.7079	8.12362	8.26087	1.20207	1.74754	1.55604	2.0757	2.28287	1.45377	1.29446	1.72676	1.89911	0.890418	1.18778	1.30633	1.33396	1.4671	1.09981
1775529_at	YER060W-A	FCY22	Putative purine-cytosine permease, very similar to Fcy2p but cannot substitute for its function	7.56615	7.75444	8.38431	7.87242	8.46605	8.40708	1.13942	1.76316	1.23651	1.86594	1.79121	1.54742	1.08521	1.63763	1.57204	0.701302	1.05829	1.01591	1.50904	1.4486	0.959948
1773267_at	YOL069W	NUF2	Component of the evolutionarily conserved kinetochore-associated Ndc80 complex (Ndc80p-Nuf2p-Spc24p-Spc25p); involved in chromosome segregation, spindle checkpoint activity and kinetochore clustering	8.4209	8.57755	9.07843	8.69598	9.07551	9.03256	1.1147	1.57738	1.21006	1.57419	1.52802	1.41508	1.08555	1.41221	1.37079	0.767129	0.997977	0.968706	1.30092	1.26277	0.970669
1772807_at	YOR381W-A	NA	Putative protein of unknown function; identified by fungal homology and RT-PCR	4.33925	4.62079	5.13412	5.24907	5.69506	5.97782	1.21549	1.73492	1.8788	2.55939	3.11357	1.42734	1.54572	2.10564	2.56157	1.08293	1.47522	1.79465	1.36225	1.65721	1.21653
1776544_at	NA	NA	NA	5.4833	6.02663	6.52196	6.1773	6.69252	6.75586	1.45733	2.05432	1.61776	2.31214	2.4159	1.40964	1.11009	1.58656	1.65776	0.787494	1.1255	1.17601	1.42922	1.49336	1.04488
1775842_at	YHL021C	AIM17	Putative protein of unknown function; the authentic, non-tagged protein is detected in highly purified mitochondria in high-throughput studies; null mutant displays decreased frequency of mitochondrial genome loss (petite formation)	12.5153	12.8119	13.1463	12.5788	12.9989	12.8708	1.22829	1.54868	1.04501	1.39825	1.27947	1.26085	0.850784	1.13837	1.04167	0.674772	0.902862	0.82617	1.33802	1.22437	0.915057
1779577_at	YBR196C-A	NA	Putative protein of unknown function; identified by fungal homology and RT-PCR	8.08568	7.79075	7.2616	7.75154	7.19679	7.56463	0.815115	0.564844	0.793258	0.540032	0.696868	0.692963	0.973186	0.662522	0.854932	1.40438	0.956072	1.23373	0.680777	0.878488	1.29042
1775479_at	YHR137W	ARO9	Aromatic aminotransferase II, catalyzes the first step of tryptophan, phenylalanine, and tyrosine catabolism	12.0476	12.3063	12.7803	12.3415	12.4253	12.6201	1.19635	1.66176	1.22588	1.29922	1.4871	1.38903	1.02469	1.08598	1.24303	0.737701	0.781831	0.894894	1.05982	1.21309	1.14461
1779905_at	YER065C	ICL1	Isocitrate lyase, catalyzes the formation of succinate and glyoxylate from isocitrate, a key reaction of the glyoxylate cycle; expression of ICL1 is induced by growth on ethanol and repressed by growth on glucose	10.9204	11.3451	10.295	10.7502	10.3631	10.137	1.34233	0.648242	0.888758	0.679587	0.581011	0.482924	0.662102	0.506276	0.432839	1.37103	1.04835	0.896287	0.764648	0.653734	0.854947
1776774_at	YPR119W	CLB2	B-type cyclin involved in cell cycle progression; activates Cdc28p to promote the transition from G2 to M phase; accumulates during G2 and M, then targeted via a destruction box motif for ubiquitin-mediated degradation by the proteasome	7.22621	7.329	7.92884	7.7124	8.29573	8.10356	1.07385	1.62747	1.40075	2.09874	1.83701	1.51555	1.30442	1.95441	1.71068	0.86069	1.28958	1.12875	1.4983	1.31145	0.875289
1772467_s_at	YHR054C	NA	Putative protein of unknown function	11.6559	11.7352	12.2497	12.1778	12.528	12.5238	1.0565	1.50918	1.43578	1.83026	1.82494	1.42847	1.359	1.73238	1.72734	0.951365	1.21275	1.20922	1.27475	1.27104	0.99709
1778249_at	YDR492W	IZH1	Membrane protein involved in zinc metabolism, member of the four-protein IZH family; transcription is regulated directly by Zap1p, expression induced by zinc deficiency and fatty acids; deletion increases sensitivity to elevated zinc	12.7389	12.3263	11.8701	12.0215	11.7422	11.6304	0.751255	0.547611	0.608189	0.501132	0.463781	0.728928	0.809565	0.66706	0.617342	1.11062	0.915124	0.846918	0.823973	0.762561	0.925468
1770979_at	YIL134W	FLX1	Protein required for transport of flavin adenine dinucleotide (FAD), a synthesis product of riboflavin, across the mitochondrial membrane	9.79603	9.62912	9.18269	9.65632	9.2371	9.25356	0.89075	0.653681	0.907702	0.678808	0.686593	0.733854	1.01903	0.762063	0.770804	1.3886	1.03844	1.05035	0.747831	0.756408	1.01147
1773376_at	YMR133W	REC114	Protein involved in early stages of meiotic recombination; possibly involved in the coordination of recombination and meiotic division; mutations lead to premature initiation of the first meiotic division	4.9682	5.06949	5.76148	5.53881	5.94443	5.96639	1.07274	1.73302	1.48515	1.96733	1.9975	1.61551	1.38445	1.83393	1.86206	0.856975	1.1352	1.15261	1.32466	1.34498	1.01533
1770843_at	YOL015W	IRC10	Putative protein of unknown function; null mutant displays increased levels of spontaneous Rad52p foci	7.01096	6.78738	7.65691	7.23292	7.92335	7.86161	0.856443	1.56477	1.16632	1.88217	1.80331	1.82706	1.36182	2.19766	2.10559	0.745364	1.20284	1.15245	1.61376	1.54615	0.958106
1777923_at	YDR042C	NA	Putative protein of unknown function; expression is increased in ssu72-ts69 mutant	6.2903	6.71869	7.20126	7.2869	8.07147	7.96819	1.34573	1.8803	1.99528	3.43704	3.19959	1.39724	1.48268	2.55404	2.37759	1.06115	1.82792	1.70164	1.72258	1.60358	0.930915
1770412_at	YML007C-A	NA	Putative protein of unknown function; green fluorescent protein (GFP)-fusion protein localizes to mitochondria	8.44748	8.3811	7.85196	7.9177	7.72965	7.79124	0.955035	0.661808	0.69266	0.608013	0.634531	0.692968	0.725272	0.636639	0.664407	1.04662	0.918714	0.958784	0.877794	0.91608	1.04362
1778617_at	YJL216C	NA	Protein of unknown function, similar to alpha-D-glucosidases; transcriptionally activated by both Pdr8p and Yrm1p, along with transporters and other genes involved in the pleiotropic drug resistance (PDR) phenomenon	8.3758	8.47222	8.97151	8.17232	8.77679	8.63494	1.06912	1.51122	0.868455	1.32041	1.19677	1.41352	0.81231	1.23505	1.1194	0.57467	0.873738	0.79192	1.52042	1.37804	0.906359
1771775_at	YOL047C	NA	Protein of unknown function; green fluorescent protein (GFP)-fusion protein localizes to the cytoplasm in a punctate pattern	9.58741	9.50401	8.92094	8.66657	8.7178	8.47816	0.943833	0.630047	0.528202	0.547295	0.463534	0.667541	0.559635	0.579864	0.491119	0.838353	0.868657	0.735714	1.03615	0.87757	0.846955
1779866_at	YLR121C	YPS3	Aspartic protease, attached to the plasma membrane via a glycosylphosphatidylinositol (GPI) anchor	11.2984	11.1129	10.0576	9.95511	10.1214	9.5355	0.879346	0.423134	0.394117	0.442276	0.294651	0.481191	0.448193	0.50296	0.33508	0.931424	1.04524	0.696355	1.1222	0.747624	0.666215
1779725_at	YOL013W-B	NA	Dubious open reading frame unlikely to encode a protein, based on available experimental and comparative sequence data; completely overlaps the long terminal repeat (LTR) of a Ty1 element	7.54751	7.54748	6.74994	7.24901	6.79135	7.03532	0.99998	0.575317	0.813099	0.592072	0.701157	0.575329	0.813116	0.592084	0.701171	1.41331	1.02912	1.21873	0.728166	0.862326	1.18424
1772998_at	YLR341W	SPO77	Meiosis-specific protein of unknown function, required for spore wall formation during sporulation; dispensable for both nuclear divisions during meiosis	5.96007	6.2948	6.57197	6.71904	7.18421	7.41243	1.26114	1.52827	1.69228	2.33616	2.73655	1.21182	1.34186	1.85241	2.16989	1.10732	1.52863	1.79061	1.38048	1.61707	1.17139
1778215_at	YER056C	FCY2	Purine-cytosine permease, mediates purine (adenine, guanine, and hypoxanthine) and cytosine accumulation	13.4512	13.2986	12.8414	13.2817	12.6563	12.7617	0.8996	0.655272	0.889137	0.576376	0.620054	0.728403	0.98837	0.640703	0.689256	1.3569	0.879599	0.946256	0.648242	0.697366	1.07578
AFFX-r2-Ec-bioB-5_at	NA	NA	NA	8.92854	9.02102	8.33065	8.85345	8.69622	8.41239	1.0662	0.660719	0.949279	0.851266	0.699236	0.619695	0.890338	0.798411	0.65582	1.43674	1.28839	1.0583	0.89675	0.736597	0.821407
1776583_at	YOR382W	FIT2	Mannoprotein that is incorporated into the cell wall via a glycosylphosphatidylinositol (GPI) anchor, involved in the retention of siderophore-iron in the cell wall	9.79604	10.1901	10.4108	10.0193	10.4184	10.2411	1.31405	1.53132	1.16737	1.53939	1.36133	1.16535	0.888378	1.17149	1.03599	0.762329	1.00527	0.888995	1.31868	1.16616	0.884335
1772548_at	YER085C	NA	Putative protein of unknown function	5.49861	5.59535	6.59203	6.27086	6.94809	7.17406	1.06935	2.1338	1.70793	2.7311	3.19418	1.99541	1.59716	2.55398	2.98703	0.800418	1.27993	1.49695	1.59907	1.87021	1.16956
1773197_at	YDR034C-A	NA	Putative protein of unknown function; contained within the solo Ty1 LTR element YDRWdelta7	5.42222	5.96485	6.54616	5.23888	6.6527	6.55901	1.45662	2.17941	0.88066	2.34644	2.1989	1.49621	0.60459	1.61087	1.50959	0.404081	1.07664	1.00894	2.66441	2.49688	0.937123
1770137_at	YML083C	NA	Putative protein of unknown function; strong increase in transcript abundance during anaerobic growth compared to aerobic growth; cells deleted for YML083C do not exhibit growth defects in anerobic or anaerobic conditions	7.48297	7.56038	8.08294	7.76839	8.18674	8.1186	1.05512	1.51569	1.21876	1.62875	1.55361	1.4365	1.15509	1.54366	1.47245	0.804101	1.0746	1.02502	1.3364	1.27474	0.953866
1769786_at	YOR161C-C	NA	Identified by gene-trapping, microarray-based expression analysis, and genome-wide homology searching	4.67973	4.63602	5.40441	4.87843	5.29642	5.45458	0.970151	1.65253	1.14766	1.53335	1.71101	1.70338	1.18297	1.58053	1.76365	0.694483	0.92788	1.03538	1.33607	1.49087	1.11586
1780137_at	YDR281C	PHM6	Protein of unknown function, expression is regulated by phosphate levels	9.52443	9.12348	8.73715	8.76168	8.55888	8.71481	0.757362	0.579436	0.589372	0.512083	0.570534	0.765072	0.778192	0.67614	0.753317	1.01715	0.883761	0.984637	0.868861	0.968036	1.11414
1770850_at	YHR214C-D	NA	Putative protein of unknown function; identified by gene-trapping, microarray-based expression analysis, and genome-wide homology searching	5.77235	5.88576	6.65906	6.21519	7.05552	6.80734	1.08179	1.84896	1.35928	2.43374	2.0491	1.70917	1.25651	2.24974	1.89418	0.735157	1.31627	1.10824	1.79046	1.50749	0.841956
1773507_at	YOR214C	NA	Putative protein of unknown function; YOR214C is not an essential gene	5.43694	5.60527	6.57123	5.89378	6.9414	6.91789	1.12376	2.1951	1.37253	2.83718	2.79132	1.95335	1.22137	2.52472	2.48391	0.62527	1.29251	1.27161	2.06712	2.0337	0.983833
1773617_at	YCL001W-A	NA	Putative protein of unknown function; YCL001W-A is not an essential gene	6.10499	6.35943	6.92191	6.87827	7.32495	7.42036	1.19287	1.76164	1.70914	2.3294	2.48866	1.47681	1.4328	1.95277	2.08628	0.970202	1.32229	1.4127	1.3629	1.45608	1.06837
1776989_at	YGR122W	NA	Putative protein of unknown function; deletion mutants do not properly process Rim101p and have decreased resistance to rapamycin; green fluorescent protein (GFP)-fusion protein localizes to the cytoplasm	7.21131	7.3267	7.81399	7.42702	8.20673	8.10612	1.08327	1.51854	1.16128	1.99367	1.85937	1.40181	1.07201	1.84041	1.71644	0.764737	1.31289	1.22445	1.71678	1.60114	0.93264
1769333_at	YPL223C	GRE1	Hydrophilin of unknown function; stress induced (osmotic, ionic, oxidative, heat shock and heavy metals); regulated by the HOG pathway	13.9656	14.2895	13.3492	13.8247	13.116	12.864	1.25166	0.652267	0.906932	0.554931	0.465986	0.521123	0.724586	0.443357	0.372295	1.39043	0.850773	0.71441	0.611877	0.513804	0.839719
1778193_at	YMR117C	SPC24	Component of the evolutionarily conserved kinetochore-associated Ndc80 complex (Ndc80p-Nuf2p-Spc24p-Spc25p); involved in chromosome segregation, spindle checkpoint activity and kinetochore clustering	6.78955	7.2227	7.75175	7.61168	7.91874	7.98385	1.35017	1.94828	1.76801	2.18736	2.28833	1.44298	1.30947	1.62006	1.69485	0.907476	1.12271	1.17454	1.23718	1.2943	1.04616
1775402_at	YHR136C	SPL2	Protein with similarity to cyclin-dependent kinase inhibitors, overproduction suppresses a plc1 null mutation; green fluorescent protein (GFP)-fusion protein localizes to the cytoplasm in a punctate pattern	12.1361	11.7455	11.4772	11.5549	11.1243	11.2357	0.762824	0.633371	0.668383	0.49591	0.535737	0.830298	0.876196	0.650098	0.702308	1.05528	0.78297	0.845851	0.741955	0.801542	1.08031
1774012_at	YIR027C	DAL1	Allantoinase, converts allantoin to allantoate in the first step of allantoin degradation; expression sensitive to nitrogen catabolite repression	6.64609	6.86562	7.5577	7.34295	7.86911	7.93762	1.16435	1.88114	1.62098	2.33434	2.44788	1.61561	1.39217	2.00484	2.10235	0.861697	1.24092	1.30127	1.44008	1.51013	1.04864
1774245_at	YFR012W-A	NA	Putative protein of unknown function; identified by homology	7.16101	7.21704	7.80294	7.78329	8.30035	8.2141	1.0396	1.56041	1.5393	2.2028	2.07497	1.50097	1.48067	2.11889	1.99593	0.986471	1.41168	1.32975	1.43104	1.34799	0.941967
1774669_at	YBR196C-B	NA	Putative protein of unknown function; identified by expression profiling and mass spectrometry	6.26384	6.29435	5.6575	6.09856	5.91693	6.22201	1.02137	0.656857	0.891753	0.786262	0.971417	0.643112	0.873092	0.769808	0.951089	1.35761	1.19701	1.47889	0.881704	1.08933	1.23549
1777239_at	YGL258W-A	NA	Putative protein of unknown function	6.38426	6.70368	7.63134	6.92169	8.28994	7.81764	1.24783	2.3736	1.45138	3.74685	2.70079	1.90219	1.16313	3.00269	2.16439	0.611468	1.57855	1.13784	2.58157	1.86084	0.720816
1769474_at	YPL264C	NA	Putative membrane protein of unknown function; physically interacts with Hsp82p; YPL264C is not an essential gene	9.68072	9.60196	8.99801	9.08385	9.05181	8.89433	0.946872	0.622996	0.661189	0.646665	0.579792	0.657951	0.698288	0.682948	0.612324	1.06131	1.03799	0.930652	0.978033	0.876893	0.896589
1776321_at	YAL063C-A	NA	Putative protein of unknown function; identified by expression profiling and mass spectrometry	9.59548	10.0592	10.3074	10.2207	10.6803	10.5401	1.37907	1.63794	1.54247	2.1211	1.92473	1.18771	1.11848	1.53806	1.39567	0.941714	1.29498	1.17509	1.37513	1.24783	0.907422
1776425_at	YBR280C	SAF1	F-Box protein involved in proteasome-dependent degradation of Aah1p during entry of cells into quiescence; interacts with Skp1	11.2168	11.7835	11.8086	11.572	11.8511	11.7135	1.48118	1.50714	1.27919	1.55219	1.41104	1.01753	0.863632	1.04795	0.952647	0.848754	1.02989	0.936236	1.21342	1.10307	0.90906
1771940_at	YGR239C	PEX21	Peroxin required for targeting of peroxisomal matrix proteins containing PTS2; interacts with Pex7p; partially redundant with Pex18p	10.0716	9.71161	9.3191	9.74266	9.47603	9.51527	0.779193	0.593589	0.796142	0.661802	0.680046	0.7618	1.02175	0.849343	0.872757	1.34123	1.11492	1.14565	0.831261	0.854177	1.02757
1772122_s_at	YFL064C	NA	Putative protein of unknown function	5.9391	6.37141	6.5362	6.3145	6.62383	6.4633	1.34939	1.51268	1.29721	1.6074	1.43814	1.12101	0.961325	1.1912	1.06577	0.857555	1.06262	0.950724	1.23913	1.10865	0.894699
AFFX-BioB-3_at	NA	NA	NA	8.80021	8.97396	8.20596	8.72899	8.57974	8.29461	1.12798	0.662387	0.951831	0.858285	0.704365	0.587233	0.843837	0.760905	0.624449	1.43697	1.29575	1.06337	0.90172	0.740011	0.820666
1770487_at	YLR218C	NA	Putative protein of unknown function; green fluorescent protein (GFP)-fusion protein localizes to the cytoplasm; YLR218C is not essential; mutants exhibit glycogen storage defects and growth defects on a non-fermentable carbon source	8.79807	9.05611	8.09684	8.86195	8.49666	8.21542	1.19585	0.615046	1.04528	0.81146	0.667738	0.514317	0.874086	0.678564	0.558379	1.69951	1.31935	1.08567	0.776313	0.638815	0.822884
1776524_at	YBL028C	NA	Protein of unknown function that may interact with ribosomes; green fluorescent protein (GFP)-fusion protein localizes to the nucleolus; predicted to be involved in ribosome biogenesis	10.7439	10.4014	10.0231	10.4797	10.0237	10.2073	0.788658	0.606736	0.832616	0.606991	0.689391	0.769327	1.05574	0.76965	0.874132	1.37229	1.00042	1.13623	0.729017	0.827982	1.13575
1769426_at	YPR002W	PDH1	Mitochondrial protein that participates in respiration, induced by diauxic shift; homologous to E. coli PrpD, may take part in the conversion of 2-methylcitrate to 2-methylisocitrate	12.1765	12.7555	12.8073	12.546	12.7232	12.6422	1.49384	1.54845	1.29195	1.4608	1.38105	1.03656	0.864857	0.977886	0.924496	0.834351	0.943393	0.891886	1.13069	1.06896	0.945403
1770892_at	YBR138C	NA	Cytoplasmic protein of unknown function, potentially phosphorylated by Cdc28p; YBR138C is not an essential gene	7.84376	8.16996	8.68552	8.44845	8.85315	8.70768	1.2537	1.79224	1.52065	2.01305	1.81997	1.42955	1.21293	1.60568	1.45168	0.848468	1.12321	1.01548	1.32381	1.19683	0.904085
1775057_at	YPL187W	MF(ALPHA)1	Mating pheromone alpha-factor, made by alpha cells; interacts with mating type a cells to induce cell cycle arrest and other responses leading to mating; also encoded by MF(ALPHA)2, although MF(ALPHA)1 produces most alpha-factor	6.75116	7.21631	7.49823	7.18403	7.75294	7.866	1.38046	1.67838	1.34991	2.00247	2.1657	1.21581	0.977873	1.45058	1.56883	0.804297	1.1931	1.29036	1.48341	1.60433	1.08152
1779354_at	YBR180W	DTR1	Putative dityrosine transporter, required for spore wall synthesis; expressed during sporulation; member of the major facilitator superfamily (DHA1 family) of multidrug resistance transporters	5.62216	5.86419	6.42179	6.03071	6.8742	6.80617	1.18266	1.74066	1.32736	2.38178	2.27208	1.47182	1.12235	2.01391	1.92116	0.762561	1.36832	1.3053	1.79437	1.71173	0.953941
1776349_s_at	YLL066W-B	NA	Putative protein of unknown function; overexpression causes a cell cycle delay or arrest	8.27921	8.53844	8.89619	8.73199	8.96944	8.93549	1.19684	1.53367	1.36868	1.61354	1.57602	1.28143	1.14357	1.34816	1.31681	0.892422	1.05208	1.02761	1.1789	1.15149	0.976745
1776471_at	YGL209W	MIG2	Protein containing zinc fingers, involved in repression, along with Mig1p, of SUC2 (invertase) expression by high levels of glucose; binds to Mig1p-binding sites in SUC2 promoter	6.22121	6.73957	6.81164	6.36225	6.61612	6.73628	1.43232	1.5057	1.1027	1.31486	1.42906	1.05123	0.769871	0.917995	0.997724	0.732352	0.873258	0.949101	1.1924	1.29596	1.08685
1776412_at	NA	NA	NA	7.73824	7.661	7.13769	7.39362	6.79303	6.65481	0.947867	0.659503	0.787515	0.519355	0.471906	0.695776	0.830828	0.547919	0.497861	1.1941	0.787494	0.715548	0.659486	0.599235	0.90864
1776844_at	NA	NA	NA	8.05977	7.8567	7.31254	7.71469	7.50424	7.51577	0.8687	0.595748	0.787265	0.680406	0.685866	0.685792	0.906256	0.783246	0.789532	1.32147	1.1421	1.15127	0.864265	0.871201	1.00803
1776311_at	YCL001W-B	NA	Putative protein of unknown function; identified by homology	5.66767	5.90796	6.25579	6.16694	6.62987	6.80242	1.18123	1.50329	1.4135	1.94828	2.1958	1.27264	1.19664	1.64937	1.85891	0.940276	1.29601	1.46067	1.37833	1.55345	1.12705
1776314_at	YDR124W	NA	Putative protein of unknown function; non-essential gene; expression is strongly induced by alpha factor	9.10046	8.62275	8.50717	8.45672	8.48136	8.48687	0.718116	0.662829	0.640052	0.651076	0.65357	0.923011	0.891294	0.906645	0.910118	0.965637	0.982269	0.986031	1.01722	1.02112	1.00383
1773809_at	YNL065W	AQR1	Plasma membrane multidrug transporter of the major facilitator superfamily, confers resistance to short-chain monocarboxylic acids and quinidine; involved in the excretion of excess amino acids	11.9174	12.2555	11.1816	11.9338	11.3296	11.4121	1.26407	0.600484	1.01139	0.665344	0.704508	0.475041	0.800109	0.526351	0.557333	1.6843	1.10801	1.17323	0.657849	0.696572	1.05886
1778319_at	YNL289W	PCL1	Pho85 cyclin of the Pcl1,2-like subfamily, involved in entry into the mitotic cell cycle and regulation of morphogenesis, localizes to sites of polarized cell growth	7.29066	6.51017	6.36688	5.99426	6.21094	5.86599	0.582169	0.527125	0.407139	0.47312	0.372504	0.905449	0.699348	0.812685	0.639856	0.772377	0.897548	0.706672	1.16206	0.914931	0.787336
1774163_at	YKL096C-B	NA	Putative protein of unknown function; identified by gene-trapping, microarray-based expression analysis, and genome-wide homology searching	7.72423	7.05874	6.90408	7.46486	6.35034	7.00442	0.630471	0.56638	0.835449	0.385849	0.607174	0.898343	1.32512	0.612001	0.963049	1.47507	0.681255	1.07203	0.461846	0.726764	1.57361
1771435_at	YDR043C	NRG1	Transcriptional repressor that recruits the Cyc8p-Tup1p complex to promoters; mediates glucose repression and negatively regulates a variety of processes including filamentous growth and alkaline pH response	11.6366	11.4677	10.9715	11.3488	10.7936	10.5895	0.889531	0.630664	0.819162	0.557506	0.483954	0.708984	0.920892	0.626741	0.544054	1.29889	0.883998	0.767372	0.68058	0.590791	0.868069
1772356_at	YAL064C-A	NA	Putative protein of unknown function; YAL064C-A is not an essential gene	5.34187	5.7915	5.99114	5.78021	6.09837	6.4127	1.36569	1.56838	1.35505	1.68939	2.10065	1.14841	0.992207	1.23702	1.53815	0.863983	1.07716	1.33938	1.24673	1.55024	1.24344
1774988_at	YDR402C	DIT2	N-formyltyrosine oxidase, sporulation-specific microsomal enzyme involved in the production of N,N-bisformyl dityrosine required for spore wall maturation, homologous to cytochrome P-450s	6.16079	5.85963	6.75203	6.50018	6.81046	7.01832	0.8116	1.50654	1.26522	1.56881	1.81193	1.85626	1.55892	1.93299	2.23255	0.839816	1.04133	1.20271	1.23995	1.43211	1.15497
1771853_at	YGL041C-B	NA	Putative protein of unknown function; identified by fungal homology and RT-PCR	6.36238	6.38477	7.08121	6.81459	7.1497	7.31051	1.01564	1.64584	1.36814	1.72587	1.92937	1.6205	1.34707	1.69929	1.89966	0.831267	1.04862	1.17227	1.26147	1.41022	1.11791
1777184_at	YFR012W	NA	Putative protein of unknown function	6.33197	6.58303	6.91887	6.80159	7.13419	7.31251	1.19008	1.50201	1.38475	1.74378	1.9732	1.26211	1.16357	1.46526	1.65804	0.921929	1.16097	1.31371	1.25928	1.42496	1.13156
AFFX-Scv2-r2-Bs-dap-3_at	NA	NA	NA	10.3297	10.2996	10.2461	11.654	11.164	11.0836	0.979352	0.943694	2.5042	1.78297	1.68641	0.96359	2.557	1.82056	1.72197	2.65361	1.88936	1.78703	0.711994	0.673434	0.945842
AFFX-DapX-3_at	NA	NA	NA	9.89132	9.75672	9.72993	11.1531	10.6953	10.6028	0.910921	0.894166	2.39787	1.74596	1.63752	0.981607	2.63236	1.9167	1.79765	2.68168	1.95262	1.83133	0.728131	0.682904	0.937886
AFFX-r2-Bs-dap-M_at	NA	NA	NA	9.61593	9.56968	9.59751	10.9182	10.4679	10.4766	0.968445	0.987308	2.46619	1.80496	1.8159	1.01948	2.54654	1.86377	1.87507	2.49789	1.82817	1.83925	0.731884	0.736319	1.00606
1779045_at	YOR247W	SRL1	Mannoprotein that exhibits a tight association with the cell wall, required for cell wall stability in the absence of GPI-anchored mannoproteins; has a high serine-threonine content; expression is induced in cell wall mutants	11.8286	11.5723	11.8158	10.9446	11.1037	10.9033	0.83728	0.991204	0.541883	0.60506	0.526588	1.18384	0.647195	0.722649	0.628927	0.546692	0.610429	0.531261	1.11659	0.971773	0.870307
AFFX-Scv2-r2-Bs-lys-M_at	NA	NA	NA	6.30812	6.28075	6.35045	7.72082	7.29114	7.276	0.981212	1.02978	2.66235	1.9766	1.95597	1.0495	2.71333	2.01445	1.99342	2.58536	1.91944	1.89941	0.742427	0.734678	0.989564
AFFX-r2-Bs-thr-M_s_at	NA	NA	NA	8.18349	7.94684	7.98047	9.5115	8.9451	8.90258	0.848714	0.868726	2.51055	1.69538	1.64614	1.02358	2.95807	1.99758	1.93957	2.88992	1.95156	1.89489	0.6753	0.65569	0.970961
AFFX-ThrX-3_at	NA	NA	NA	8.41249	8.25965	8.16955	9.62161	9.10715	9.03282	0.899474	0.84502	2.31196	1.6185	1.53722	0.93946	2.57035	1.79939	1.70902	2.73599	1.91534	1.81916	0.700055	0.664899	0.949781
AFFX-r2-Bs-thr-3_s_at	NA	NA	NA	8.32723	8.30306	7.9701	9.53888	9.03441	8.92567	0.983384	0.780713	2.31601	1.63261	1.51407	0.793905	2.35515	1.6602	1.53966	2.96653	2.09118	1.93935	0.704924	0.653742	0.927394
AFFX-Scv2-r2-Bs-thr-M_s_at	NA	NA	NA	8.12334	8.05427	7.94213	9.51017	8.89555	8.74853	0.953251	0.881958	2.61503	1.70788	1.54241	0.92521	2.74327	1.79164	1.61805	2.96503	1.93647	1.74885	0.653102	0.589825	0.903112
AFFX-Scv2-r2-Bs-dap-M_at	NA	NA	NA	9.93938	9.85594	9.7843	11.1923	10.6523	10.5641	0.943807	0.898082	2.38327	1.63916	1.54188	0.951552	2.52517	1.73675	1.63368	2.65373	1.82517	1.71686	0.687776	0.64696	0.940655
1770054_at	YPL067C	NA	Putative protein of unknown function; green fluorescent protein (GFP)-fusion protein localizes to the cytoplasm; YPL067C is not an essential gene	11.4602	11.3816	10.9072	10.1324	10.2647	10.048	0.946966	0.681572	0.39838	0.436637	0.375735	0.719742	0.420691	0.461091	0.396778	0.584502	0.640633	0.551278	1.09603	0.943158	0.86052
AFFX-DapX-5_at	NA	NA	NA	9.07329	8.96053	9.00903	10.3689	9.89954	9.79834	0.924821	0.956435	2.45479	1.77307	1.65296	1.03418	2.65434	1.9172	1.78733	2.56661	1.85383	1.72825	0.722288	0.67336	0.93226
AFFX-r2-Bs-dap-5_at	NA	NA	NA	9.60302	9.46031	9.49831	10.9707	10.3945	10.2958	0.905815	0.929995	2.58048	1.73086	1.61643	1.02669	2.84879	1.91083	1.78451	2.77472	1.86115	1.73811	0.670752	0.626409	0.933892
AFFX-Scv2-r2-Bs-thr-3_s_at	NA	NA	NA	8.46708	8.39217	8.18309	9.64927	9.12401	8.97458	0.9494	0.821316	2.26921	1.57672	1.42158	0.865089	2.39015	1.66076	1.49735	2.7629	1.91975	1.73086	0.694833	0.626466	0.901607
AFFX-Scv2-r2-Bs-phe-M_at	NA	NA	NA	7.0681	6.94145	7.00123	8.31148	7.82726	7.83816	0.915957	0.954704	2.36753	1.69251	1.70534	1.0423	2.58475	1.8478	1.86181	2.47985	1.77281	1.78625	0.714884	0.720305	1.00758
AFFX-r2-Bs-lys-5_at	NA	NA	NA	4.93114	5.0719	5.01245	6.66699	6.34448	6.37907	1.10249	1.05798	3.33075	2.66352	2.72816	0.959628	3.02113	2.41592	2.47455	3.14823	2.51756	2.57865	0.799675	0.819081	1.02427
AFFX-Scv2-r2-Bs-dap-5_at	NA	NA	NA	9.76437	9.7259	9.66985	11.0898	10.5759	10.4302	0.973684	0.93658	2.5061	1.75503	1.58642	0.961894	2.57384	1.80246	1.6293	2.6758	1.87387	1.69385	0.700302	0.633023	0.903929
AFFX-Scv2-r2-Bs-phe-5_at	NA	NA	NA	6.42388	6.41855	6.49146	7.89309	7.47034	7.45223	0.996312	1.04796	2.76871	2.06546	2.03969	1.05184	2.77896	2.07311	2.04724	2.64201	1.97094	1.94634	0.746002	0.736691	0.98752
AFFX-DapX-M_at	NA	NA	NA	9.60331	9.51354	9.42765	10.8595	10.3494	10.2827	0.939674	0.885359	2.38859	1.67727	1.6015	0.942198	2.54193	1.78495	1.70431	2.69787	1.89445	1.80887	0.702201	0.670479	0.954825
AFFX-r2-Bs-dap-3_at	NA	NA	NA	10.2132	10.1468	10.0967	11.5811	11.0993	11.0439	0.954996	0.922396	2.58092	1.8481	1.77845	0.965864	2.70254	1.93519	1.86226	2.79806	2.00359	1.92808	0.716063	0.689078	0.962316
AFFX-r2-Bs-phe-3_at	NA	NA	NA	7.28985	7.26092	7.2209	8.6117	8.08248	8.17981	0.980152	0.953337	2.49988	1.73224	1.85313	0.972642	2.5505	1.76732	1.89066	2.62224	1.81703	1.94384	0.69293	0.741288	1.06979
AFFX-Scv2-r2-Bs-phe-3_at	NA	NA	NA	8.0198	7.82611	7.74242	9.09685	8.46419	8.53064	0.874365	0.825085	2.10971	1.36074	1.42487	0.943639	2.41284	1.55626	1.62961	2.55695	1.64921	1.72694	0.644989	0.675388	1.04713
1775781_at	YOL119C	MCH4	Protein with similarity to mammalian monocarboxylate permeases, which are involved in transport of monocarboxylic acids across the plasma membrane; mutant is not deficient in monocarboxylate transport	12.3761	12.0038	11.8539	11.6077	11.5199	11.5023	0.772506	0.696283	0.587055	0.5524	0.545679	0.901329	0.759936	0.715075	0.706375	0.843128	0.793356	0.783703	0.940967	0.929519	0.987833
AFFX-LysX-M_at	NA	NA	NA	5.88772	5.7039	5.75736	7.16105	6.72881	6.83597	0.880368	0.913606	2.4172	1.7914	1.92953	1.03775	2.74567	2.03484	2.19173	2.64578	1.96081	2.11199	0.741108	0.798251	1.0771
AFFX-ThrX-M_at	NA	NA	NA	7.60152	7.47317	7.5064	9.05514	8.5448	8.50289	0.914883	0.936197	2.73896	1.9229	1.86784	1.0233	2.99378	2.1018	2.04162	2.92562	2.05395	1.99514	0.702055	0.681953	0.971366
AFFX-r2-Bs-phe-M_at	NA	NA	NA	6.58717	6.47785	6.38344	7.95863	7.4863	7.61251	0.927028	0.868302	2.58732	1.86494	2.03543	0.936652	2.79099	2.01174	2.19566	2.97975	2.1478	2.34415	0.720798	0.786695	1.09142
1776427_at	YNL241C	ZWF1	Glucose-6-phosphate dehydrogenase (G6PD), catalyzes the first step of the pentose phosphate pathway; involved in adapting to oxidatve stress; homolog of the human G6PD which is deficient in patients with hemolytic anemia	13.1376	13.3228	12.6491	12.5432	12.4513	11.9637	1.137	0.712753	0.662321	0.62146	0.443217	0.62687	0.582515	0.546577	0.389812	0.929244	0.871915	0.621839	0.938306	0.669188	0.713187
AFFX-PheX-M_at	NA	NA	NA	6.74676	6.85049	6.79273	8.15488	7.7454	7.72027	1.07455	1.03238	2.65392	1.99811	1.96361	0.960754	2.4698	1.85949	1.82738	2.57069	1.93545	1.90203	0.752892	0.73989	0.982731
1774337_at	YMR305C	SCW10	Cell wall protein with similarity to glucanases; may play a role in conjugation during mating based on mutant phenotype and its regulation by Ste12p	11.4429	10.9351	11.2087	10.7113	10.9937	10.7188	0.70325	0.85011	0.602231	0.732443	0.605362	1.20883	0.856354	1.04151	0.860806	0.708415	0.861586	0.712098	1.21622	1.0052	0.826497
AFFX-r2-Bs-lys-M_at	NA	NA	NA	5.96011	5.72424	5.7905	7.23574	6.91636	6.96937	0.849175	0.889084	2.42105	1.94026	2.01289	1.047	2.85105	2.28488	2.3704	2.72308	2.18232	2.264	0.801415	0.831413	1.03743
1773828_at	YNL066W	SUN4	Cell wall protein related to glucanases, possibly involved in cell wall septation; member of the SUN family	11.4455	11.2183	10.9983	10.8573	10.6486	10.69	0.854308	0.733509	0.665206	0.57562	0.592365	0.8586	0.778649	0.673786	0.693386	0.906882	0.784749	0.807577	0.865326	0.890498	1.02909
AFFX-ThrX-5_at	NA	NA	NA	7.11375	6.94983	7.06057	8.39295	7.83774	7.70817	0.892601	0.963813	2.42705	1.65175	1.50987	1.07978	2.71907	1.85049	1.69154	2.51817	1.71377	1.56656	0.68056	0.622102	0.914103
1770480_at	YKR039W	GAP1	General amino acid permease; localization to the plasma membrane is regulated by nitrogen source	13.4861	13.1887	13.3768	12.8192	13.0909	12.9353	0.813707	0.927025	0.629873	0.7604	0.682646	1.13926	0.774078	0.934488	0.838933	0.679456	0.820258	0.736384	1.20723	1.08378	0.897746
1779853_at	YHR071W	PCL5	Cyclin, interacts with Pho85p cyclin-dependent kinase (Cdk), induced by Gcn4p at level of transcription, specifically required for Gcn4p degradation, may be sensor of cellular protein biosynthetic capacity	12.4166	12.2979	11.8346	11.7169	11.4908	11.5576	0.921017	0.668045	0.615707	0.526361	0.551322	0.725334	0.668507	0.5715	0.598601	0.921654	0.787912	0.825276	0.854889	0.895429	1.04742
AFFX-r2-Bs-phe-5_at	NA	NA	NA	6.2224	6.25063	6.29846	7.63652	7.28759	7.41293	1.01976	1.05413	2.66497	2.09244	2.28236	1.03371	2.61332	2.05189	2.23814	2.52811	1.98498	2.16515	0.785165	0.856433	1.09077
1777180_at	YPR138C	MEP3	Ammonium permease of high capacity and low affinity; belongs to a ubiquitous family of cytoplasmic membrane proteins that transport only ammonium (NH4+); expression is under the nitrogen catabolite repression regulation ammonia permease	11.1657	10.9661	10.7896	10.4407	10.4959	10.3854	0.870783	0.770536	0.605005	0.628606	0.582238	0.884877	0.694783	0.721886	0.668637	0.785174	0.815803	0.755627	1.03901	0.962368	0.926237
1777693_at	YGL039W	NA	Oxidoreductase shown to reduce carbonyl compounds to chiral alcohols	10.9422	10.3928	10.6303	10.334	10.5517	10.4995	0.6833	0.805533	0.655987	0.762831	0.735759	1.17889	0.960028	1.11639	1.07677	0.814351	0.946989	0.913382	1.16288	1.12161	0.964511
AFFX-PheX-5_at	NA	NA	NA	6.00422	5.79836	6.00345	7.36292	6.94102	6.96287	0.867018	0.999465	2.56453	1.91427	1.94348	1.15276	2.95788	2.20788	2.24157	2.56591	1.91529	1.94453	0.74644	0.757832	1.01526
AFFX-Scv2-r2-Bs-thr-5_s_at	NA	NA	NA	7.78832	7.60545	7.59392	9.03867	8.4475	8.32822	0.880951	0.873934	2.379	1.57919	1.45387	0.992034	2.70049	1.79259	1.65035	2.72217	1.80699	1.6636	0.663803	0.611128	0.920647
AFFX-PheX-3_at	NA	NA	NA	7.37837	7.24976	7.1334	8.36085	7.90521	7.9309	0.914716	0.843832	1.97586	1.44077	1.46666	0.922507	2.16008	1.57511	1.6034	2.34153	1.70742	1.73809	0.729188	0.742289	1.01797
AFFX-r2-Bs-lys-3_at	NA	NA	NA	6.0595	6.04325	6.2287	7.42093	7.07729	7.29484	0.988799	1.12444	2.56939	2.02482	2.35437	1.13717	2.5985	2.04775	2.38104	2.28505	1.80074	2.09383	0.788053	0.916315	1.16276
AFFX-Scv2-r2-Bs-lys-5_at	NA	NA	NA	5.49037	5.52649	5.69815	7.07259	6.86536	6.9284	1.02535	1.15491	2.99431	2.59366	2.7095	1.12635	2.92027	2.52953	2.64251	2.59268	2.24577	2.34607	0.866198	0.904883	1.04466
1770140_x_at	YBL108C-A	PAU9	Hypothetical protein identified by homology. See FEBS Letters [2000] 487:31-36.	11.3912	11.1164	10.967	10.797	10.888	10.7406	0.826553	0.745268	0.66239	0.705562	0.63702	0.901657	0.801387	0.853619	0.770695	0.888794	0.946722	0.854753	1.06518	0.9617	0.902856
1773727_at	YFR055W	IRC7	Putative cystathionine beta-lyase; involved in copper ion homeostasis and sulfur metabolism; null mutant displays increased levels of spontaneous Rad52p foci; expression induced by nitrogen limitation in a GLN3, GAT1-dependent manner	11.7071	11.463	11.1939	10.9919	10.949	10.7902	0.844353	0.700679	0.609124	0.591256	0.52966	0.829841	0.721409	0.700247	0.627297	0.869334	0.843833	0.755924	0.970666	0.869544	0.895822
1778380_at	YGR249W	MGA1	Protein similar to heat shock transcription factor; multicopy suppressor of pseudohyphal growth defects of ammonium permease mutants	7.78053	8.24545	7.87862	8.59218	8.26961	8.04811	1.38024	1.07035	1.75522	1.40354	1.20379	0.775483	1.27168	1.01688	0.872159	1.63985	1.31129	1.12467	0.799642	0.685834	0.857677
1773519_at	YOL002C	IZH2	Plasma membrane protein involved in zinc metabolism and osmotin-induced apoptosis; transcription regulated by Zap1p, zinc and fatty acid levels; similar to mammalian adiponectins; deletion increases sensitivity to elevated zinc	12.7392	12.3497	12.156	12.0202	12.0022	11.9184	0.763389	0.667475	0.607521	0.599969	0.566127	0.874357	0.795821	0.785927	0.741597	0.910178	0.898863	0.848163	0.987568	0.931865	0.943595
AFFX-LysX-5_at	NA	NA	NA	5.07282	5.19925	5.28587	6.46131	6.21541	6.36741	1.09159	1.15913	2.61804	2.20777	2.45308	1.06187	2.39837	2.02253	2.24725	2.25862	1.90468	2.11631	0.843293	0.936991	1.11111
1775546_at	YDL114W	NA	Putative protein of unknown function with similarity to acyl-carrier-protein reductases; YDL114W is not an essential gene	7.34435	7.85705	7.87702	8.05918	8.5591	8.41287	1.42672	1.44661	1.6413	2.321	2.09729	1.01394	1.1504	1.62682	1.47001	1.13458	1.60444	1.4498	1.41413	1.27783	0.903613
1773938_at	YKL086W	SRX1	Sulfiredoxin, contributes to oxidative stress resistance by reducing cysteine-sulfinic acid groups in the peroxiredoxins Tsa1p and Ahp1p that are formed upon exposure to oxidants; conserved in higher eukaryotes	11.1519	11.2075	10.589	10.4524	10.4283	10.279	1.03931	0.676959	0.61579	0.605581	0.546044	0.651352	0.592498	0.582674	0.52539	0.909642	0.894561	0.806614	0.983421	0.886738	0.901687
AFFX-LysX-3_at	NA	NA	NA	7.47819	7.37579	7.26656	8.59551	8.00429	8.16826	0.931476	0.863559	2.16943	1.44003	1.61336	0.927086	2.32903	1.54596	1.73205	2.5122	1.66755	1.86827	0.663781	0.743679	1.12037
AFFX-Scv2-r2-Bs-lys-3_at	NA	NA	NA	6.41354	6.16619	6.43068	7.48774	7.26017	7.27198	0.842438	1.01195	2.10555	1.79829	1.81307	1.20121	2.49936	2.13463	2.15218	2.0807	1.77706	1.79167	0.854071	0.861092	1.00822
1775046_at	YPL231W	FAS2	Alpha subunit of fatty acid synthetase, which catalyzes the synthesis of long-chain saturated fatty acids; contains beta-ketoacyl reductase and beta-ketoacyl synthase activities; phosphorylated	13.2963	12.8554	12.7511	12.6878	12.5333	12.579	0.736678	0.6853	0.655854	0.589272	0.608229	0.930257	0.890286	0.799905	0.825637	0.957033	0.859876	0.887537	0.898481	0.927384	1.03217
AFFX-r2-Bs-thr-5_s_at	NA	NA	NA	8.01494	7.71729	7.8011	9.16008	8.62006	8.51017	0.813578	0.862237	2.21168	1.52111	1.40955	1.05981	2.71846	1.86965	1.73253	2.56505	1.76414	1.63475	0.687761	0.637319	0.926657
1776793_at	YGR189C	CRH1	Putative chitin transglycosidase, cell wall protein that functions in the transfer of chitin to beta(1-6)glucan; localizes to sites of polarized growth; expression is induced under cell wall stress conditions	13.6074	13.4311	13.2579	13.0049	13.1703	12.8867	0.884971	0.784871	0.658601	0.738643	0.606804	0.886889	0.744207	0.834652	0.685677	0.83912	0.941101	0.773126	1.12153	0.921353	0.821512
1776312_at	YFL003C	MSH4	Protein involved in meiotic recombination, required for normal levels of crossing over, colocalizes with Zip2p to discrete foci on meiotic chromosomes, has homology to bacterial MutS protein	7.50862	7.82846	8.00797	8.12004	8.5861	8.40677	1.2482	1.41358	1.52776	2.11035	1.86368	1.1325	1.22398	1.69072	1.4931	1.08078	1.49291	1.31841	1.38133	1.21988	0.883115
1773561_at	YGL224C	SDT1	Pyrimidine nucleotidase; overexpression suppresses the 6-AU sensitivity of transcription elongation factor S-II, as well as resistance to other pyrimidine derivatives	11.1371	10.581	10.6821	10.4845	10.6429	10.5698	0.680142	0.729527	0.636113	0.709946	0.674891	1.07261	0.935264	1.04382	0.992279	0.871953	0.97316	0.925108	1.11607	1.06096	0.950623
1770123_at	YJL218W	NA	Putative protein of unknown function, similar to bacterial galactoside O-acetyltransferases; induced by oleate in an OAF1/PIP2-dependent manner; promoter contains an oleate response element consensus sequence; non-essential gene	8.80412	9.06032	9.32562	9.41799	9.42479	9.30045	1.19432	1.43545	1.53035	1.53759	1.41061	1.20189	1.28136	1.28741	1.1811	1.06612	1.07116	0.982701	1.00473	0.921757	0.917421
1769973_at	YGR108W	CLB1	B-type cyclin involved in cell cycle progression; activates Cdc28p to promote the transition from G2 to M phase; accumulates during G2 and M, then targeted via a destruction box motif for ubiquitin-mediated degradation by the proteasome	8.66004	8.14413	8.23382	8.04995	8.37546	8.18611	0.699354	0.744211	0.655157	0.820984	0.720003	1.06414	0.936803	1.17392	1.02953	0.880338	1.10316	0.967472	1.25311	1.09898	0.877
1771934_at	YOR365C	NA	Putative protein of unknown function; YOR365C is not an essential protein	5.88172	6.21476	6.29044	6.51733	6.70621	6.88287	1.25966	1.3275	1.55359	1.77091	2.0016	1.05386	1.23334	1.40586	1.58899	1.17031	1.33401	1.50779	1.13988	1.28837	1.13027
1778479_at	YCL064C	CHA1	Catabolic L-serine (L-threonine) deaminase, catalyzes the degradation of both L-serine and L-threonine; required to use serine or threonine as the sole nitrogen source, transcriptionally induced by serine and threonine	11.1708	11.5292	11.6959	9.95632	11.322	10.9484	1.282	1.43902	0.430918	1.1105	0.857102	1.12247	0.336129	0.866222	0.668565	0.299454	0.771708	0.595617	2.57705	1.98901	0.771817
1775231_at	YGL033W	HOP2	Meiosis-specific protein that localizes to chromosomes, preventing synapsis between nonhomologous chromosomes and ensuring synapsis between homologs; complexes with Mnd1p to promote homolog pairing and meiotic double-strand break repair	4.75102	4.7879	5.27302	5.4794	5.9451	6.13689	1.02589	1.43594	1.65678	2.28799	2.61328	1.3997	1.61496	2.23024	2.54733	1.1538	1.59338	1.81992	1.38099	1.57733	1.14218
1770393_at	YOR302W	NA	CPA1 uORF , Arginine attenuator peptide, regulates translation of the CPA1 mRNA	12.8821	12.9543	12.3807	12.2538	12.0312	11.7032	1.0513	0.706411	0.646923	0.554462	0.441707	0.67194	0.615355	0.527406	0.420153	0.915789	0.7849	0.625283	0.857076	0.682781	0.79664
1771495_at	YDR528W	HLR1	Protein involved in regulation of cell wall composition and integrity and response to osmotic stress; overproduction suppresses a lysis sensitive PKC mutation; similar to Lre1p, which functions antagonistically to protein kinase A	7.28191	7.29974	7.57501	7.91864	8.01482	8.00938	1.01244	1.22527	1.55481	1.66199	1.65573	1.21022	1.5357	1.64157	1.63539	1.26895	1.35643	1.35132	1.06894	1.06491	0.996233
1769777_at	YPL130W	SPO19	Meiosis-specific protein of unknown function, involved in completion of nuclear divisions; identified as a weak high-copy suppressor of the spo1-1 ts mutation; putative GPI-dependent cell-wall protein	6.28962	6.81979	6.63512	7.11937	7.55429	7.60698	1.4441	1.2706	1.77738	2.40272	2.4921	0.879851	1.23079	1.66382	1.72571	1.39886	1.89102	1.96136	1.35183	1.40212	1.0372
1770459_at	YNR075W	COS10	Protein of unknown function, member of the DUP380 subfamily of conserved, often subtelomerically-encoded proteins	8.77998	8.16227	8.26241	7.81839	8.23843	8.17565	0.6517	0.698544	0.513489	0.687031	0.657776	1.07188	0.787922	1.05421	1.00932	0.735085	0.983518	0.94164	1.33797	1.28099	0.95742
1775981_at	YMR315W-A	NA	Putative protein of unknown function	8.79844	8.25192	8.09624	7.51251	8.03906	7.79968	0.684669	0.614633	0.410105	0.590749	0.500428	0.897708	0.598983	0.862825	0.730906	0.667236	0.961141	0.814191	1.44048	1.22024	0.847108
RPTR-Sc-AJ002682-2_s_at	NA	NA	NA	9.4323	8.98052	8.97215	8.43392	8.33829	8.56235	0.731143	0.726909	0.500563	0.468457	0.547165	0.994209	0.68463	0.640718	0.74837	0.688618	0.644451	0.752729	0.93586	1.0931	1.16802
RPTR-Sc-J01347-2_at	NA	NA	NA	12.6479	12.8879	12.8304	12.9941	3.97189	13.0705	1.18096	1.13481	1.27115	0.00244484	1.34031	0.960924	1.07637	0.00207022	1.13494	1.12014	0.0021544	1.18109	0.00192333	1.05441	548.222
RPTR-Sc-J01347-3_at	NA	NA	NA	13.5414	13.6295	13.9615	13.774	4.27049	13.8378	1.06298	1.33804	1.17498	0.0016188	1.22808	1.25875	1.10536	0.00152288	1.15531	0.878139	0.00120983	0.917823	0.00137772	1.04519	758.639
RPTR-Sc-J01347-4_at	NA	NA	NA	13.2444	13.2432	13.4167	13.439	4.94319	13.4732	0.999144	1.12687	1.14442	0.00317018	1.17184	1.12784	1.1454	0.0031729	1.17285	1.01557	0.00281326	1.03991	0.00277013	1.02397	369.646
RPTR-Sc-U46493-1_s_at	NA	NA	NA	9.89573	10.0784	9.71199	9.92818	4.54593	9.71054	1.135	0.880419	1.02275	0.0245216	0.879535	0.775702	0.901103	0.021605	0.774923	1.16166	0.0278522	0.998996	0.0239762	0.859972	35.8678
RPTR-Sc-J01347-1_s_at	NA	NA	NA	7.77526	8.17111	7.68361	8.079	3.815	8.1516	1.31572	0.938452	1.23435	0.0642459	1.29805	0.71326	0.938152	0.0488294	0.986566	1.3153	0.0684594	1.38318	0.0520484	1.0516	20.2043
RPTR-Sc-J01347-1_at	NA	NA	NA	7.05851	7.30516	6.9495	7.28884	3.19797	7.45219	1.18645	0.927225	1.17311	0.0688435	1.31374	0.781509	0.988752	0.0580246	1.10729	1.26518	0.0742468	1.41686	0.0586847	1.11988	19.0831
1773732_at	YGR184C	UBR1	Ubiquitin-protein ligase (E3) that interacts with Rad6p/Ubc2p to ubiquitinate substrates of the N-end rule pathway; binds to the Rpn2p, Rpt1p, and Rpt6p proteins of the 19S particle of the 26S proteasome	14.4529	14.3346	13.9183	14.177	13.5055	13.3696	0.921269	0.690341	0.825916	0.518572	0.471938	0.749337	0.896499	0.562889	0.51227	1.19639	0.751183	0.683631	0.627875	0.571412	0.910072
1770749_at	YER124C	DSE1	Daughter cell-specific protein, may participate in pathways regulating cell wall metabolism; deletion affects cell separation after division and sensitivity to drugs targeted against the cell wall	11.2493	11.408	10.7335	10.6811	10.1116	10.1911	1.11624	0.699412	0.67446	0.454487	0.480227	0.62658	0.604226	0.40716	0.430219	0.964324	0.649814	0.686616	0.673854	0.712017	1.05663
1769455_at	YLR286C	CTS1	Endochitinase, required for cell separation after mitosis; transcriptional activation during late G and early M cell cycle phases is mediated by transcription factor Ace2p	13.0909	13.2152	12.6734	12.7436	12.3275	12.1498	1.09003	0.748747	0.78607	0.589115	0.520854	0.686905	0.721146	0.540458	0.477835	1.04985	0.786801	0.695634	0.749444	0.662605	0.884129
1775251_at	YHR015W	MIP6	Putative RNA-binding protein, interacts with Mex67p, which is a component of the nuclear pore involved in nuclear mRNA export	8.57324	8.98875	9.15586	9.14321	9.50819	9.37235	1.33378	1.49757	1.4845	1.91182	1.74003	1.12281	1.113	1.43339	1.30459	0.991271	1.27661	1.1619	1.28786	1.17213	0.910142
1779425_at	YAL039C	CYC3	Cytochrome c heme lyase (holocytochrome c synthase), attaches heme to apo-cytochrome c (Cyc1p or Cyc7p) in the mitochondrial intermembrane space; human ortholog may have a role in microphthalmia with linear skin defects (MLS)	13.0818	12.9088	12.5155	12.6355	12.4158	12.3618	0.886963	0.675326	0.733938	0.630262	0.607074	0.761392	0.827474	0.710585	0.684441	1.08679	0.933271	0.898935	0.85874	0.827146	0.963208
1779856_at	YJL074C	SMC3	Subunit of the multiprotein cohesin complex required for sister chromatid cohesion in mitotic cells; also required, with Rec8p, for cohesion and recombination during meiosis; phylogenetically conserved SMC chromosomal ATPase family member	10.2667	10.2994	10.7678	10.6042	11.0064	10.978	1.02293	1.41529	1.26359	1.66984	1.63727	1.38356	1.23527	1.63241	1.60058	0.892819	1.17986	1.15685	1.3215	1.29573	0.980498
1774425_at	YPR035W	GLN1	Glutamine synthetase (GS), synthesizes glutamine from glutamate and ammonia; with Glt1p, forms the secondary pathway for glutamate biosynthesis from ammonia; expression regulated by nitrogen source and by amino acid limitation	14.4115	14.2831	13.856	13.9971	13.7313	13.6357	0.914887	0.68044	0.750358	0.624111	0.584069	0.743742	0.820164	0.682172	0.638405	1.10275	0.917217	0.85837	0.831751	0.778387	0.935842
1774627_at	YER003C	PMI40	Mannose-6-phosphate isomerase, catalyzes the interconversion of fructose-6-P and mannose-6-P; required for early steps in protein mannosylation	11.5671	11.7897	12.0951	12.0478	12.4305	12.4059	1.16685	1.44193	1.39539	1.81933	1.78855	1.23574	1.19586	1.55918	1.5328	0.967725	1.26173	1.24039	1.30381	1.28176	0.983081
1779333_at	YLR190W	MMR1	Phosphorylated protein of the mitochondrial outer membrane, localizes only to mitochondria of the bud; interacts with Myo2p to mediate mitochondrial distribution to buds; mRNA is targeted to the bud via the transport system involving She2p	10.2203	10.3386	10.7683	10.5259	10.907	10.8413	1.08549	1.46206	1.236	1.60962	1.53801	1.34691	1.13866	1.48284	1.41688	0.845381	1.10092	1.05195	1.30228	1.24435	0.955515
1774263_at	YNL327W	EGT2	Glycosylphosphatidylinositol (GPI)-anchored cell wall endoglucanase required for proper cell separation after cytokinesis, expression is activated by Swi5p and tightly regulated in a cell cycle-dependent manner	13.0661	12.9148	12.6167	12.5732	12.3601	12.0144	0.900404	0.732335	0.710584	0.613028	0.482398	0.813341	0.789183	0.680837	0.535757	0.970299	0.837087	0.658712	0.86271	0.678875	0.78691
1772756_at	YGR146C	NA	Putative protein of unknown function; induced by iron homeostasis transcription factor Aft2p; multicopy suppressor of a temperature sensitive hsf1 mutant; induced by treatment with 8-methoxypsoralen and UVA irradiation	12.1954	12.061	11.7746	11.6599	11.5698	11.3417	0.911035	0.747003	0.689921	0.648169	0.553375	0.81995	0.757293	0.711465	0.607413	0.923585	0.867693	0.740793	0.939484	0.802084	0.85375
1774112_at	YPL155C	KIP2	Kinesin-related motor protein involved in mitotic spindle positioning, stabilizes microtubules by targeting Bik1p to the plus end; Kip2p levels are controlled during the cell cycle	8.80208	8.56761	9.21405	9.03776	9.54786	9.37238	0.849995	1.3305	1.17746	1.67687	1.48483	1.5653	1.38525	1.9728	1.74687	0.884977	1.26034	1.116	1.42414	1.26105	0.885475
1779031_at	YER081W	SER3	3-phosphoglycerate dehydrogenase, catalyzes the first step in serine and glycine biosynthesis; isozyme of Ser33p	11.4318	10.9295	11.0372	10.8723	10.4151	10.4938	0.705995	0.760702	0.67858	0.494266	0.521987	1.07749	0.961168	0.700098	0.739363	0.892044	0.649749	0.686191	0.728383	0.769235	1.05609
1769635_at	YMR184W	ADD37	Protein of unknown function involved in ER-associated protein degradation; green fluorescent protein (GFP)-fusion protein localizes to the cytoplasm and is induced in response to the DNA-damaging agent MMS; YMR184W is not an essential gene	11.7407	11.7625	12.2117	12.1319	12.5065	12.5694	1.01518	1.38601	1.31147	1.70021	1.77608	1.36529	1.29187	1.6748	1.74953	0.946223	1.2267	1.28144	1.29642	1.35426	1.04462
1777641_at	YLR104W	NA	Putative protein of unknown function; mutant is deficient in amounts of cell wall mannosylphosphate	10.7147	10.721	11.2217	10.8818	11.3771	11.4934	1.00438	1.42108	1.12286	1.5828	1.71563	1.41488	1.11796	1.5759	1.70815	0.790144	1.1138	1.20727	1.40962	1.52792	1.08392
1777576_at	YAL034W-A	MTW1	Essential component of the MIND kinetochore complex (Mtw1p Including Nnf1p-Nsl1p-Dsn1p) which joins kinetochore subunits contacting DNA to those contacting microtubules; critical to kinetochore assembly	7.85111	7.95087	8.30356	8.42698	8.78327	8.72684	1.0716	1.36837	1.49058	1.90814	1.83494	1.27694	1.39099	1.78065	1.71234	1.08931	1.39447	1.34097	1.28013	1.23103	0.961639
1778053_at	YBR054W	YRO2	Putative protein of unknown function; the authentic, non-tagged protein is detected in a phosphorylated state in highly purified mitochondria in high-throughput studies; transcriptionally regulated by Haa1p	13.4779	13.754	12.8998	13.3558	12.859	12.3586	1.21094	0.669855	0.918868	0.651177	0.460313	0.55317	0.758806	0.537746	0.380129	1.37174	0.972117	0.687184	0.708674	0.500957	0.706894
1777453_at	YIL139C	REV7	Processivity subunit of DNA polymerase zeta, which is involved in DNA repair and translesion synthesis; required for mutagenesis induced by DNA damage	9.92565	9.95258	10.4198	10.3469	10.6829	10.7806	1.01884	1.40849	1.33913	1.69022	1.80872	1.38245	1.31437	1.65897	1.77528	0.95075	1.20002	1.28415	1.26218	1.35067	1.07011
1778677_at	YDR009W	GAL3	Transcriptional regulator involved in activation of the GAL genes in response to galactose; forms a complex with Gal80p to relieve Gal80p inhibition of Gal4p; binds galactose and ATP but does not have galactokinase activity	13.2416	13.1407	12.6612	13.0031	12.587	12.4822	0.932512	0.668807	0.847633	0.635254	0.590755	0.71721	0.908978	0.681229	0.633509	1.26738	0.949832	0.883297	0.749445	0.696947	0.92995
1774282_at	YLR348C	DIC1	Mitochondrial dicarboxylate carrier, integral membrane protein, catalyzes a dicarboxylate-phosphate exchange across the inner mitochondrial membrane, transports cytoplasmic dicarboxylates into the mitochondrial matrix	10.3569	10.6887	10.8661	10.6091	11.0031	11.0032	1.2586	1.42331	1.19104	1.56504	1.56517	1.13087	0.946325	1.24348	1.24359	0.836813	1.09958	1.09967	1.314	1.31412	1.00009
1771450_at	YDL089W	NA	Protein of unknown function; interacts with meiotic division protein Csm1p; green fluorescent protein (GFP)-fusion protein localizes to the nuclear periphery, potential Cdc28p substrate	10.7212	10.7304	11.1861	10.9544	11.4039	11.2545	1.00635	1.38022	1.17539	1.60509	1.44718	1.37151	1.16796	1.59495	1.43804	0.851592	1.16292	1.04851	1.36558	1.23124	0.901621
1776604_at	YDL164C	CDC9	DNA ligase found in the nucleus and mitochondria, an essential enzyme that joins Okazaki fragments during DNA replication; also acts in nucleotide excision repair, base excision repair, and recombination	8.91008	9.14783	9.35429	9.27268	9.72342	9.65178	1.17915	1.36057	1.28574	1.75728	1.67215	1.15385	1.09039	1.49029	1.4181	0.945002	1.29158	1.22901	1.36675	1.30054	0.951555
1769992_at	YKR086W	PRP16	RNA helicase in the DEAH-box family involved in the second catalytic step of splicing, exhibits ATP-dependent RNA unwinding activity	9.42304	9.35628	9.82014	9.6328	10.0292	9.81853	0.954782	1.31686	1.1565	1.52221	1.31539	1.37923	1.21127	1.59431	1.37769	0.87822	1.15594	0.998881	1.31623	1.13739	0.864129
1776441_at	YDR408C	ADE8	Phosphoribosyl-glycinamide transformylase, catalyzes a step in the 'de novo' purine nucleotide biosynthetic pathway	11.5686	11.3077	11.0468	11.0846	10.8973	10.9593	0.834578	0.696517	0.715014	0.627958	0.655532	0.834573	0.856737	0.752426	0.785465	1.02656	0.901569	0.941158	0.878246	0.91681	1.04391
1778754_s_at	YBL113C	NA	Helicase-like protein encoded within the telomeric Y' element	13.0692	13.2709	13.5178	13.3706	13.7357	13.6884	1.15009	1.36472	1.23241	1.58725	1.53603	1.18662	1.07157	1.38011	1.33557	0.903049	1.16306	1.12553	1.28793	1.24636	0.967729
1772412_at	YAL023C	PMT2	Protein O-mannosyltransferase, transfers mannose residues from dolichyl phosphate-D-mannose to protein serine/threonine residues; acts in a complex with Pmt1p, can instead interact with Pmt5p in some conditions; target for new antifungals	12.4869	12.4063	12.8883	12.8771	13.1764	13.2115	0.945673	1.32082	1.3106	1.61277	1.65252	1.3967	1.38589	1.70542	1.74745	0.992263	1.22104	1.25113	1.23056	1.26088	1.02464
1775635_at	YOL034W	SMC5	Structural maintenance of chromosomes (SMC) protein; essential subunit of the Mms21-Smc5-Smc6 complex; required for growth and DNA repair; S. pombe homolog forms a heterodimer with S. pombe Rad18p that is involved in DNA repair	9.89739	10.1587	10.14	10.2687	10.5257	10.4526	1.19853	1.18313	1.29353	1.5458	1.46941	0.987155	1.07927	1.28975	1.22601	1.09331	1.30653	1.24196	1.19502	1.13596	0.950579
1770372_at	YLR181C	VTA1	Multivesicular body (MVB) protein involved in endosomal protein sorting; regulates Vps4p activity by promoting its oligomerization; has an N-terminal Vps60- and Did2- binding domain, a linker region, and a C-terminal Vps4p binding domain	11.1425	11.3518	11.6709	11.6142	11.8549	11.7888	1.15607	1.44235	1.38675	1.63848	1.56516	1.24763	1.19953	1.41728	1.35386	0.961451	1.13598	1.08515	1.18153	1.12865	0.955251
1773034_at	YCR048W	ARE1	Acyl-CoA:sterol acyltransferase, isozyme of Are2p; endoplasmic reticulum enzyme that contributes the major sterol esterification activity in the absence of oxygen	10.1538	10.2703	10.6915	10.2943	10.7848	10.7834	1.08413	1.45164	1.10234	1.54861	1.54714	1.339	1.0168	1.42844	1.42708	0.759371	1.0668	1.06578	1.40484	1.40351	0.99905
1770923_at	YOL055C	THI20	Multifunctional protein with both hydroxymethylpyrimidine kinase and thiaminase activities; involved in thiamine biosynthesis and also in thiamine degradation; member of a gene family with THI21 and THI22; functionally redundant with Thi21p	11.5317	11.7877	12.0875	11.7262	12.2906	12.293	1.19417	1.47007	1.14437	1.69229	1.69508	1.23104	0.958301	1.41713	1.41947	0.778449	1.15116	1.15306	1.47879	1.48123	1.00165
1777665_at	YOR368W	RAD17	Checkpoint protein, involved in the activation of the DNA damage and meiotic pachytene checkpoints; with Mec3p and Ddc1p, forms a clamp that is loaded onto partial duplex DNA; homolog of human and S. pombe Rad1 and U. maydis Rec1 proteins	9.71031	9.78087	10.2705	10.0812	10.4743	10.3826	1.05012	1.47451	1.29315	1.69824	1.59364	1.40413	1.23142	1.61718	1.51757	0.877003	1.15173	1.0808	1.31326	1.23237	0.938408
1780190_at	YPL082C	MOT1	Essential abundant protein involved in regulation of transcription, removes Spt15p (TBP) from DNA via its C-terminal ATPase activity, forms a complex with TBP that binds TATA DNA with high affinity but with altered specificity	10.9231	10.9491	10.7103	10.6108	10.3039	10.2569	1.01817	0.862865	0.805364	0.651013	0.630145	0.847468	0.790993	0.639397	0.6189	0.93336	0.754479	0.730293	0.808347	0.782434	0.967944
1775557_at	YOL086W-A	NA	Putative protein of unknown function; identified by homology	11.5225	11.5341	12.0176	11.7808	12.159	12.2344	1.00805	1.40938	1.19608	1.55461	1.63803	1.39812	1.18652	1.54219	1.62494	0.848655	1.10304	1.16223	1.29975	1.3695	1.05366
1772730_at	YLR213C	CRR1	Putative glycoside hydrolase of the spore wall envelope; required for normal spore wall assembly, possibly for cross-linking between the glucan and chitosan layers; expressed during sporulation	7.16539	7.20209	7.71553	7.51116	8.06544	7.90295	1.02577	1.46423	1.27083	1.86613	1.66735	1.42745	1.23891	1.81925	1.62547	0.867919	1.27448	1.13872	1.46843	1.31202	0.893481
1771670_at	YDR506C	NA	Possible membrane-localized protein	8.87668	9.35303	9.11236	9.2734	9.52005	9.26573	1.39122	1.17746	1.31651	1.56197	1.30953	0.846352	0.946299	1.12274	0.941282	1.11809	1.32656	1.11216	1.18645	0.994698	0.838382
1770690_at	YDL033C	SLM3	tRNA-specific 2-thiouridylase, responsible for 2-thiolation of the wobble base of mitochondrial tRNAs; human ortholog is implicated in myoclonus epilepsy associated with ragged red fibers (MERRF)	10.5699	10.4899	10.14	10.4247	9.97426	10.0142	0.946038	0.742326	0.904227	0.661744	0.68034	0.784668	0.955803	0.69949	0.719146	1.2181	0.891447	0.916498	0.731835	0.7524	1.0281
1771269_at	YLR103C	CDC45	DNA replication initiation factor; recruited to MCM pre-RC complexes at replication origins; promotes release of MCM from Mcm10p, recruits elongation machinery; mutants in human homolog may cause velocardiofacial and DiGeorge syndromes	7.49061	7.39021	7.92018	7.75742	8.47747	8.38456	0.932779	1.34683	1.20315	1.98187	1.85826	1.44389	1.28985	2.12469	1.99217	0.893318	1.47151	1.37972	1.64724	1.54449	0.937628
1779790_at	YNR063W	NA	Putative zinc-cluster protein of unknown function	8.24889	8.46111	8.78914	8.75775	9.01555	8.91621	1.15847	1.45422	1.42292	1.70132	1.58812	1.2553	1.22828	1.4686	1.37088	0.978477	1.16992	1.09207	1.19566	1.1161	0.933459
1770795_at	YKL162C	NA	Putative protein of unknown function; green fluorescent protein (GFP)-fusion protein localizes to the mitochondrion	9.60739	10.0293	10.1615	10.007	10.5772	10.1109	1.3397	1.46822	1.31919	1.95857	1.41765	1.09593	0.984691	1.46195	1.05819	0.898494	1.33397	0.965556	1.48468	1.07464	0.723819
1769888_at	YOR179C	SYC1	Subunit of the APT subcomplex of cleavage and polyadenylation factor, may have a role in 3' end formation of both polyadenylated and non-polyadenylated RNAs	10.3163	10.54	10.6392	10.6096	10.9305	11.0431	1.16772	1.25085	1.22546	1.53075	1.65495	1.07119	1.04945	1.31089	1.41725	0.979709	1.22377	1.32306	1.24912	1.35046	1.08114
1770645_at	YPR175W	DPB2	Second largest subunit of DNA polymerase II (DNA polymerase epsilon), required for normal yeast chromosomal replication; expression peaks at the G1/S phase boundary; potential Cdc28p substrate	8.21797	8.15261	8.77021	8.57835	8.99552	9.04843	0.955706	1.46635	1.28376	1.71421	1.77825	1.53431	1.34326	1.79366	1.86066	0.875479	1.16903	1.2127	1.3353	1.38518	1.03736
1778656_at	YLR080W	EMP46	Integral membrane component of endoplasmic reticulum-derived COPII-coated vesicles, which function in ER to Golgi transport	11.0896	11.4839	11.569	11.5743	11.761	11.605	1.31431	1.39419	1.39934	1.59265	1.42942	1.06077	1.06469	1.21177	1.08758	1.0037	1.14235	1.02527	1.13814	1.02149	0.897511
1771880_at	YKL149C	DBR1	RNA lariat debranching enzyme, involved in intron turnover; required for efficient Ty1 transposition	10.3708	10.7258	10.946	10.6929	10.9939	10.9286	1.27904	1.48989	1.25015	1.54016	1.47202	1.16486	0.977413	1.20416	1.15088	0.839085	1.03374	0.988001	1.23199	1.17748	0.955754
1774169_at	YMR307W	GAS1	Beta-1,3-glucanosyltransferase, required for cell wall assembly; localizes to the cell surface via a glycosylphosphatidylinositol (GPI) anchor	13.2368	12.9265	12.7067	12.759	12.5918	12.643	0.8065	0.692535	0.718089	0.639499	0.662591	0.858693	0.890377	0.792932	0.821564	1.0369	0.923418	0.956762	0.890558	0.922715	1.03611
1774270_at	YNL273W	TOF1	Subunit of a replication-pausing checkpoint complex (Tof1p-Mrc1p-Csm3p) that acts at the stalled replication fork to promote sister chromatid cohesion after DNA damage, facilitating gap repair of damaged DNA; interacts with the MCM helicase	7.54687	7.58413	8.11996	8.06837	8.50292	8.52938	1.02617	1.48771	1.43545	1.94	1.9759	1.44978	1.39885	1.89052	1.92552	0.964873	1.30401	1.32815	1.35149	1.3765	1.01851
1770603_at	YPL189W	GUP2	Probable membrane protein with a possible role in proton symport of glycerol; member of the MBOAT family of putative membrane-bound O-acyltransferases; Gup1p homolog	8.46978	8.75541	8.99308	8.95661	9.29691	9.32247	1.21894	1.43724	1.40137	1.77415	1.80586	1.17909	1.14966	1.45549	1.4815	0.975042	1.23442	1.25648	1.26601	1.28864	1.01787
1778961_at	YIL026C	IRR1	Subunit of the cohesin complex, which is required for sister chromatid cohesion during mitosis and meiosis and interacts with centromeres and chromosome arms, essential for viability	9.13152	9.29553	9.4345	9.37549	9.74006	9.52522	1.1204	1.23369	1.18425	1.52472	1.31376	1.10112	1.05699	1.36087	1.17258	0.959924	1.2359	1.0649	1.2875	1.10936	0.861641
1775633_at	YBR201W	DER1	Endoplasmic reticulum membrane protein, required for ER-associated protein degradation of misfolded or unassembled proteins; N- and C- termini protrude into the cytoplasm, has similarity to Dfm1p	11.3782	11.434	11.8039	11.6376	11.9755	12.0432	1.03941	1.34324	1.19702	1.51293	1.58554	1.29231	1.15164	1.45557	1.52543	0.891148	1.12633	1.18039	1.26391	1.32457	1.04799
1777143_s_at	YDL246C	SOR2	Protein of unknown function; protein sequence is 99% identical to the Sor1p sorbitol dehydrogenase; computational analysis of large-scale protein-protein interaction data also suggests a role in fructose or mannose metabolism	10.7293	11.0998	11.1914	10.9841	11.4977	11.4488	1.2928	1.3776	1.19316	1.70342	1.64668	1.0656	0.922933	1.31763	1.27373	0.866118	1.23652	1.19532	1.42765	1.38009	0.966686
1774769_at	YIL037C	PRM2	Pheromone-regulated protein, predicted to have 4 transmembrane segments and a coiled coil domain; regulated by Ste12p	8.53249	8.93293	9.01619	9.01611	9.37909	9.26593	1.31991	1.39833	1.39824	1.79825	1.6626	1.05941	1.05935	1.36241	1.25963	0.999942	1.28601	1.18899	1.28608	1.18906	0.924564
1775444_at	YOR177C	MPC54	Component of the meiotic outer plaque, a membrane-organizing center which is assembled on the cytoplasmic face of the spindle pole body during meiosis II and triggers the formation of the prospore membrane; potential Cdc28p substrate	9.49396	9.61846	10.0593	9.85577	10.1877	10.1134	1.09013	1.47974	1.28504	1.61748	1.53625	1.35739	1.1788	1.48375	1.40923	0.868428	1.09309	1.03819	1.2587	1.19548	0.949778
1773588_at	YLR004C	THI73	Putative plasma membrane permease proposed to be involved in carboxylic acid uptake and repressed by thiamine; substrate of Dbf2p/Mob1p kinase; transcription is altered if mitochondrial dysfunction occurs	8.4113	8.39727	8.89545	8.64078	9.09152	8.96742	0.990322	1.39876	1.17241	1.60238	1.47031	1.41243	1.18387	1.61804	1.48467	0.838179	1.14557	1.05115	1.36674	1.25408	0.917574
1776778_at	YMR081C	ISF1	Serine-rich, hydrophilic protein with similarity to Mbr1p; overexpression suppresses growth defects of hap2, hap3, and hap4 mutants; expression is under glucose control; cotranscribed with NAM7 in a cyp1 mutant	13.062	13.2589	12.5629	12.9828	12.4127	12.0256	1.14627	0.707575	0.94658	0.637593	0.487547	0.617285	0.825792	0.556234	0.425334	1.33778	0.901097	0.68904	0.673576	0.515062	0.764668
1772791_at	YKR066C	CCP1	Mitochondrial cytochrome-c peroxidase; degrades reactive oxygen species in mitochondria, involved in the response to oxidative stress	13.006	13.1916	13.5716	13.1216	13.6322	13.4141	1.1373	1.48005	1.08345	1.54357	1.32697	1.30137	0.952647	1.35722	1.16676	0.732036	1.04292	0.896568	1.42468	1.22476	0.859672
1776417_at	YHR175W	CTR2	Putative low-affinity copper transporter of the vacuolar membrane; mutation confers resistance to toxic copper concentrations, while overexpression confers resistance to copper starvation	11.3499	11.3941	11.7144	11.5566	11.9804	11.8742	1.03115	1.28742	1.15404	1.54813	1.43825	1.24853	1.11917	1.50135	1.3948	0.896394	1.2025	1.11716	1.34149	1.24628	0.929027
1772475_at	YDL093W	PMT5	Protein O-mannosyltransferase, transfers mannose residues from dolichyl phosphate-D-mannose to protein serine/threonine residues; acts in a complex with Pmt3p, can instead interact with Pmt2p in some conditions; target for new antifungals	9.18135	9.42992	9.55964	9.63426	9.87802	9.81082	1.18803	1.2998	1.3688	1.62076	1.54699	1.09408	1.15216	1.36424	1.30215	1.05308	1.24693	1.19018	1.18407	1.13018	0.954488
1777563_at	YLR359W	ADE13	Adenylosuccinate lyase, catalyzes two steps in the 'de novo' purine nucleotide biosynthetic pathway; expression is repressed by adenine and activated by Bas1p and Pho2p; mutations in human ortholog ADSL cause adenylosuccinase deficiency	12.67	12.3484	12.1235	12.2908	12.0126	12.1167	0.800188	0.684663	0.768847	0.634004	0.681481	0.855627	0.960833	0.792319	0.851651	1.12296	0.92601	0.995353	0.824617	0.886367	1.07488
1772631_at	YLR073C	NA	Protein of unknown function; green fluorescent protein (GFP)-fusion protein localizes to endosomes; YLR073C is not an esssential gene	10.2205	10.1179	9.82124	10.0633	9.43627	9.74764	0.931368	0.75825	0.896763	0.580662	0.720535	0.814125	0.962845	0.623451	0.773631	1.18267	0.765792	0.95026	0.647509	0.803484	1.24089
1775808_at	YPR079W	MRL1	Membrane protein with similarity to mammalian mannose-6-phosphate receptors, possibly functions as a sorting receptor in the delivery of vacuolar hydrolases	10.2525	10.3035	10.6975	10.5373	10.8797	10.8658	1.03603	1.36138	1.21831	1.54459	1.52977	1.31404	1.17594	1.49088	1.47657	0.894905	1.13458	1.12369	1.26782	1.25565	0.990403
1776558_at	YMR011W	HXT2	High-affinity glucose transporter of the major facilitator superfamily, expression is induced by low levels of glucose and repressed by high levels of glucose	13.7767	13.7356	13.3875	13.3829	13.0208	12.9767	0.971896	0.763507	0.761074	0.592139	0.574337	0.785585	0.783082	0.609261	0.590945	0.996814	0.775551	0.752236	0.77803	0.754641	0.969937
1769626_at	YMR291W	NA	Putative kinase of unknown function; green fluorescent protein (GFP)-fusion protein localizes to the cytoplasm and nucleus; YMR291W is not an essential gene	12.3932	12.6361	11.8456	11.9977	11.7204	11.5404	1.18335	0.684144	0.760211	0.62728	0.553732	0.578143	0.642425	0.53009	0.467937	1.11119	0.916884	0.809379	0.825139	0.728391	0.88275
1769837_at	YGL179C	TOS3	Protein kinase, related to and functionally redundant with Elm1p and Sak1p for the phosphorylation and activation of Snf1p; functionally orthologous to LKB1, a mammalian kinase associated with Peutz-Jeghers cancer-susceptibility syndrome	8.56884	8.52316	9.10759	8.84398	9.41618	9.3428	0.968835	1.45272	1.21012	1.79918	1.70997	1.49945	1.24904	1.85706	1.76497	0.833002	1.23849	1.17708	1.48678	1.41306	0.950413
1773475_at	YOR086C	TCB1	Lipid-binding protein containing three calcium and lipid binding domains; non-tagged protein localizes to mitochondria and GFP-fusion protein localizes to the cell periphery; C-termini of Tcb1p, Tcb2p and Tcb3p interact	11.7662	11.9372	12.3382	12.15	12.4359	12.4436	1.12588	1.48665	1.30477	1.59081	1.59933	1.32044	1.1589	1.41296	1.42052	0.877662	1.07007	1.07579	1.21922	1.22575	1.00535
1775220_at	YNL279W	PRM1	Pheromone-regulated multispanning membrane protein involved in membrane fusion during mating; predicted to have 5 transmembrane segments and a coiled coil domain; localizes to the shmoo tip; regulated by Ste12p	7.64382	7.76401	7.89578	7.9065	8.33418	8.08053	1.08687	1.19082	1.19971	1.61368	1.35351	1.09564	1.10381	1.4847	1.24533	1.00746	1.3551	1.13662	1.34506	1.12821	0.838775
1778950_at	YMR013C	SEC59	Dolichol kinase, catalyzes the terminal step in dolichyl monophosphate (Dol-P) biosynthesis; required for viability and for normal rates of lipid intermediate synthesis and protein N-glycosylation	9.9229	9.76082	10.3718	10.2395	10.7439	10.851	0.893736	1.365	1.24536	1.76657	1.90271	1.5273	1.39343	1.97662	2.12894	0.912351	1.29419	1.39392	1.41852	1.52783	1.07706
1769420_at	YMR076C	PDS5	Protein required for establishment and maintenance of sister chromatid condensation and cohesion, colocalizes with cohesin on chromosomes in an interdependent manner, may function as a protein-protein interaction scaffold	9.07027	9.33438	9.53178	9.45533	9.87893	9.81405	1.2009	1.37699	1.30592	1.75159	1.67457	1.14663	1.08745	1.45857	1.39443	0.948387	1.27205	1.21611	1.34127	1.28229	0.956024
1771064_at	YBR275C	RIF1	Protein that binds to the Rap1p C-terminus and acts synergistically with Rif2p to help control telomere length and establish telomeric silencing; deletion results in telomere elongation	8.27818	8.5091	8.64426	8.57239	8.92593	8.92793	1.17358	1.28885	1.22621	1.56672	1.5689	1.09822	1.04485	1.33499	1.33684	0.951404	1.2156	1.21729	1.27769	1.27946	1.00139
1771499_at	YNL111C	CYB5	Cytochrome b5, involved in the sterol and lipid biosynthesis pathways; acts as an electron donor to support sterol C5-6 desaturation	10.0021	9.7506	10.4672	10.4432	10.8587	11.1197	0.840012	1.38036	1.35762	1.81068	2.16988	1.64326	1.61619	2.15555	2.58315	0.983527	1.31175	1.57197	1.33372	1.5983	1.19837
1776983_at	YNL172W	APC1	Largest subunit of the Anaphase-Promoting Complex/Cyclosome (APC/C), which is a ubiquitin-protein ligase required for degradation of anaphase inhibitors, including mitotic cyclins, during the metaphase/anaphase transition	10.0368	10.1504	10.355	10.2693	10.6387	10.4943	1.08192	1.24682	1.1749	1.51778	1.37315	1.15241	1.08594	1.40286	1.26918	0.942319	1.21732	1.10132	1.29184	1.16874	0.90471
1776601_at	YPR133W-A	TOM5	Small mitochondrial outer membrane protein crucial to a binding relay for the import of proteins into mitochondria; subunit on the outer mouth of the TOM channel that accepts precursors from the receptors Tom20p and Tom22p	11.9113	11.7473	11.3663	11.7946	11.2873	11.4414	0.892537	0.685353	0.92228	0.648843	0.721987	0.76787	1.03332	0.726965	0.808915	1.3457	0.946729	1.05345	0.703521	0.782829	1.11273
1773845_at	NA	NA	NA	8.04904	7.84051	7.51703	7.54239	7.20963	7.043	0.865414	0.691588	0.703852	0.558871	0.497909	0.799141	0.813312	0.645785	0.575341	1.01773	0.808098	0.719949	0.794018	0.707405	0.890918
1777723_at	YKL087C	CYT2	Cytochrome c1 heme lyase, involved in maturation of cytochrome c1, which is a subunit of the mitochondrial ubiquinol-cytochrome-c reductase; links heme covalently to apocytochrome c1	11.0017	10.6577	10.4586	10.7836	10.3198	10.2241	0.787893	0.686301	0.8597	0.623358	0.583331	0.871058	1.09114	0.791171	0.740368	1.25266	0.908287	0.849963	0.725088	0.678528	0.935787
1777464_at	YGL230C	NA	Putative protein of unknown function; non-essential gene	8.77388	8.76476	9.27429	9.16462	9.53622	9.39942	0.993701	1.41462	1.31107	1.69624	1.54278	1.42358	1.31938	1.70699	1.55256	0.926801	1.19908	1.0906	1.29379	1.17674	0.909531
1779948_at	NA	NA	NA	5.62655	5.39786	5.35292	5.43512	4.96891	5.39075	0.853411	0.827236	0.875737	0.633914	0.849213	0.969328	1.02616	0.7428	0.99508	1.05863	0.766304	1.02657	0.723863	0.969712	1.33963
1773923_at	YOR192C	THI72	Transporter of thiamine or related compound; shares sequence similarity with Thi7p	8.40686	8.74465	8.86449	8.59555	9.00385	8.78919	1.26382	1.37329	1.13973	1.51256	1.30345	1.08662	0.901816	1.19682	1.03136	0.829929	1.10141	0.949144	1.32712	1.14365	0.861752
1777046_at	YLR439W	MRPL4	Mitochondrial ribosomal protein of the large subunit	10.7862	10.4691	10.236	10.7255	10.126	10.1328	0.802721	0.682944	0.95883	0.632788	0.635778	0.850786	1.19447	0.788303	0.792028	1.40397	0.926558	0.930936	0.659958	0.663076	1.00473
1771346_at	YDR354W	TRP4	Anthranilate phosphoribosyl transferase of the tryptophan biosynthetic pathway, catalyzes the phosphoribosylation of anthranilate, subject to the general control system of amino acid biosynthesis	11.0404	10.9365	10.4571	10.7041	10.4498	10.4491	0.930503	0.66743	0.7921	0.66409	0.663774	0.717279	0.85126	0.71369	0.71335	1.18679	0.994996	0.994523	0.838393	0.837993	0.999524
1778363_at	YLR032W	RAD5	DNA helicase proposed to promote replication fork regression during postreplication repair by template switching; contains RING finger domain	9.95772	10.1398	10.41	10.1828	10.5611	10.5826	1.13451	1.36819	1.16883	1.51931	1.54214	1.20598	1.03025	1.33918	1.3593	0.854289	1.11045	1.12714	1.29985	1.31938	1.01503
1770288_at	YBR240C	THI2	Zinc finger protein of the Zn(II)2Cys6 type, probable transcriptional activator of thiamine biosynthetic genes	8.92914	9.17903	9.17801	9.33941	9.53523	9.482	1.18912	1.18828	1.32893	1.52214	1.46699	0.999292	1.11758	1.28006	1.23368	1.11837	1.28096	1.23455	1.14538	1.10389	0.963772
1773187_at	YMR106C	YKU80	Subunit of the telomeric Ku complex (Yku70p-Yku80p), involved in telomere length maintenance, structure and telomere position effect; relocates to sites of double-strand cleavage to promote nonhomologous end joining during DSB repair	8.80662	9.12333	9.16575	9.34054	9.50886	9.44307	1.24549	1.28265	1.44786	1.62703	1.5545	1.02984	1.16248	1.30634	1.24811	1.1288	1.26849	1.21195	1.12375	1.07366	0.955421
1771632_at	YDR273W	DON1	Meiosis-specific component of the spindle pole body, part of the leading edge protein (LEP) coat, forms a ring-like structure at the leading edge of the prospore membrane during meiosis II	8.58352	8.7884	9.1568	8.88062	9.29	9.2698	1.1526	1.48791	1.22867	1.63182	1.60913	1.29092	1.06601	1.41578	1.39609	0.825773	1.09672	1.08147	1.32811	1.30965	0.986097
1779541_at	YCL036W	GFD2	Protein of unknown function, identified as a high-copy suppressor of a dbp5 mutation	11.0541	11.1909	10.6139	11.0612	10.3311	10.4336	1.09949	0.737055	1.00495	0.60583	0.650459	0.670359	0.914015	0.551008	0.591599	1.36347	0.82196	0.882511	0.602844	0.647253	1.07367
1779718_at	YPL123C	RNY1	RNAse; member of the T(2) family of endoribonucleases	11.5479	11.9784	12.0659	11.97	12.2647	12.0981	1.34775	1.43197	1.33985	1.64352	1.46435	1.06249	0.994135	1.21945	1.08651	0.935664	1.14773	1.02261	1.22665	1.09292	0.890983
1773630_at	YHR185C	PFS1	Sporulation protein required for prospore membrane formation at selected spindle poles, ensures functionality of all four spindle pole bodies during meiosis II; not required for meiotic recombination or meiotic chromosome segregation	4.07005	4.34251	4.64047	4.39891	5.2275	5.24967	1.20787	1.48496	1.25602	2.23062	2.26517	1.22941	1.03987	1.84674	1.87535	0.845829	1.50214	1.52541	1.77594	1.80345	1.01549
1777999_at	YJR061W	NA	Putative protein of unknown function; non-essential gene with similarity to Mnn4, a putative membrane protein involved in glycosylation; transcription repressed by Rm101p	10.5256	10.4986	10.833	10.6896	11.1171	11.0112	0.981421	1.23744	1.12034	1.50677	1.40016	1.26087	1.14155	1.53529	1.42667	0.905371	1.21765	1.1315	1.34492	1.24976	0.929249
1769350_at	YPL253C	VIK1	Protein that forms a complex with Kar3p at the spindle pole body, possible regulator of Kar3p function in microtubule-mediated processes; required for sister chromatid cohesion; has similarity to Cik1p	8.73205	8.93782	9.24242	9.1251	9.36743	9.32466	1.1533	1.42442	1.31316	1.55335	1.50797	1.23508	1.13862	1.34687	1.30753	0.921896	1.09051	1.05866	1.1829	1.14835	0.970787
1776764_at	YAL037W	NA	Putative protein of unknown function	7.10025	7.13169	7.42308	7.23603	7.83401	7.8539	1.02203	1.25079	1.09869	1.66297	1.68606	1.22382	1.075	1.62712	1.64971	0.878397	1.32954	1.348	1.5136	1.53461	1.01388
1772612_at	YGR188C	BUB1	Protein kinase that forms a complex with Mad1p and Bub3p that is crucial in the checkpoint mechanism required to prevent cell cycle progression into anaphase in the presence of spindle damage, associates with centromere DNA via Skp1p	8.18583	8.17648	8.71046	8.40263	8.85623	8.8488	0.993541	1.43857	1.16216	1.59151	1.58334	1.44792	1.16971	1.60186	1.59363	0.807857	1.10632	1.10063	1.36945	1.36241	0.994863
1779682_at	YJL130C	URA2	Bifunctional carbamoylphosphate synthetase (CPSase)-aspartate transcarbamylase (ATCase), catalyzes the first two enzymatic steps in the de novo biosynthesis of pyrimidines; both activities are subject to feedback inhibition by UTP	13.9563	13.8689	13.5447	13.654	13.3475	13.3712	0.941231	0.751772	0.810922	0.655751	0.666595	0.798712	0.861556	0.696695	0.708216	1.07868	0.872273	0.886698	0.808648	0.82202	1.01654
1777383_at	YOR092W	ECM3	Non-essential protein of unknown function; involved in signal transduction and the genotoxic response; induced rapidly in response to treatment with 8-methoxypsoralen and UVA irradiation	11.1488	11.1268	10.6763	10.8844	10.529	10.496	0.984851	0.720709	0.832544	0.650729	0.636031	0.731794	0.84535	0.660738	0.645814	1.15517	0.902902	0.882508	0.781615	0.763961	0.977413
1770575_at	YDR400W	URH1	Uridine nucleosidase (uridine-cytidine N-ribohydrolase), cleaves N-glycosidic bonds in nucleosides; involved in the pyrimidine salvage and nicotinamide riboside salvage pathways	10.1538	10.2813	10.4712	10.4522	10.8001	10.8984	1.09239	1.24607	1.22977	1.56513	1.67554	1.14068	1.12576	1.43276	1.53383	0.986922	1.25606	1.34467	1.2727	1.36248	1.07055
1771326_at	YOR190W	SPR1	Sporulation-specific exo-1,3-beta-glucanase; contributes to ascospore thermoresistance	8.21846	8.67545	8.55361	8.77111	8.94792	8.92331	1.37267	1.26151	1.46678	1.65802	1.62997	0.919014	1.06856	1.20787	1.18744	1.16272	1.31432	1.29208	1.13038	1.11126	0.983084
1776248_at	YLR090W	XDJ1	Putative chaperone, homolog of E. coli DnaJ, closely related to Ydj1p; the authentic, non-tagged protein is detected in highly purified mitochondria in high-throughput studies	11.3835	11.4663	10.9462	11.237	10.7925	10.8161	1.0591	0.738539	0.903466	0.663913	0.674826	0.697327	0.853051	0.626866	0.63717	1.22331	0.898955	0.913731	0.734852	0.746931	1.01644
1777114_at	YPR120C	CLB5	B-type cyclin involved in DNA replication during S phase; activates Cdc28p to promote initiation of DNA synthesis; functions in formation of mitotic spindles along with Clb3p and Clb4p; most abundant during late G1 phase	9.11055	9.44677	9.54692	9.5596	9.89103	9.73976	1.26244	1.3532	1.36513	1.7177	1.54672	1.07189	1.08134	1.36062	1.22518	1.00882	1.26937	1.14301	1.25827	1.13301	0.900457
1775507_at	YLR082C	SRL2	Protein of unknown function; overexpression suppresses the lethality caused by a rad53 null mutation	9.53983	9.90967	10.0473	9.96628	10.1571	10.2406	1.29221	1.42153	1.34392	1.534	1.62532	1.10008	1.04002	1.18712	1.25779	0.945407	1.07912	1.14336	1.14144	1.20939	1.05953
1779681_at	YDR403W	DIT1	Sporulation-specific enzyme required for spore wall maturation, involved in the production of a soluble LL-dityrosine-containing precursor of the spore wall; transcripts accumulate at the time of prospore enclosure	9.03806	9.23639	9.3312	9.39003	9.64011	9.47169	1.14737	1.22531	1.2763	1.51787	1.35063	1.06792	1.11237	1.32291	1.17715	1.04162	1.23877	1.10228	1.18927	1.05824	0.889819
1777119_at	YDR386W	MUS81	Helix-hairpin-helix protein, involved in DNA repair and replication fork stability; functions as an endonuclease in complex with Mms4p; interacts with Rad54p	9.05426	9.21998	9.61322	9.3746	9.85197	9.72188	1.12173	1.47322	1.24863	1.73834	1.58845	1.31335	1.11313	1.5497	1.41608	0.847553	1.17996	1.07822	1.3922	1.27216	0.913777
1776309_at	YFR026C	NA	Putative protein of unknown function	8.50237	8.65542	8.9992	8.8886	9.36268	9.37303	1.11192	1.41111	1.30698	1.81543	1.8285	1.26908	1.17543	1.6327	1.64446	0.926207	1.28653	1.29579	1.38903	1.39903	1.0072
1769609_at	YGR110W	NA	Putative protein of unknown function; transcription is increased in response to genotoxic stress; plays a role in restricting Ty1 transposition	11.12	11.492	11.6434	11.4656	11.7373	11.7331	1.2941	1.43729	1.27065	1.53395	1.52949	1.11065	0.981875	1.18533	1.18189	0.884057	1.06725	1.06414	1.20722	1.2037	0.997091
1779459_at	YLR272C	YCS4	Non-SMC subunit of the condensin complex (Smc2p-Smc4p-Ycs4p-Brn1p-Ycg1p); required for establishment and maintenance of chromosome condensation, chromosome segregation, chromatin binding of condensin and silencing at the mating type locus	9.50135	9.54379	9.871	9.65785	10.0871	10.0166	1.02985	1.29204	1.11458	1.50081	1.42922	1.25459	1.08227	1.45731	1.38779	0.862652	1.16158	1.10617	1.34652	1.28229	0.952298
1778183_at	YOR328W	PDR10	ATP-binding cassette (ABC) transporter, multidrug transporter involved in the pleiotropic drug resistance network; regulated by Pdr1p and Pdr3p	12.4809	12.9875	12.9985	12.8563	13.1177	12.7967	1.42072	1.43159	1.29725	1.55493	1.24474	1.00765	0.913092	1.09446	0.876129	0.906163	1.08616	0.86948	1.19864	0.959518	0.800509
1770864_at	YPL153C	RAD53	Protein kinase, required for cell-cycle arrest in response to DNA damage; activated by trans autophosphorylation when interacting with hyperphosphorylated Rad9p; also interacts with ARS1 and plays a role in initiation of DNA replication	8.14345	8.36502	8.63802	8.6526	8.97252	8.80838	1.166	1.40889	1.42321	1.77653	1.58548	1.20832	1.22059	1.52362	1.35977	1.01016	1.26094	1.12534	1.24826	1.11402	0.892459
1778550_at	YJR147W	HMS2	Protein with similarity to heat shock transcription factors; overexpression suppresses the pseudohyphal filamentation defect of a diploid mep1 mep2 homozygous null mutant	8.74026	8.32985	8.19933	8.24326	8.02138	8.10729	0.752412	0.687329	0.708579	0.607572	0.644847	0.913501	0.941743	0.807498	0.85704	1.03092	0.88396	0.938193	0.857451	0.910058	1.06135
1778145_at	YHR031C	RRM3	DNA helicase involved in rDNA replication and Ty1 transposition; relieves replication fork pauses at telomeric regions; structurally and functionally related to Pif1p	8.44775	8.5919	8.92391	8.83162	9.12587	9.28784	1.10507	1.39103	1.30483	1.60005	1.79016	1.25877	1.18077	1.44792	1.61995	0.938034	1.15027	1.28693	1.22625	1.37195	1.11881
1779734_at	YMR217W	GUA1	GMP synthase, an enzyme that catalyzes the second step in the biosynthesis of GMP from inosine 5'-phosphate (IMP); transcription is not subject to regulation by guanine but is negatively regulated by nutrient starvation	13.332	12.9576	12.91	13.1078	12.7279	12.9855	0.771443	0.746378	0.8561	0.657897	0.786477	0.967508	1.10974	0.852814	1.01949	1.14701	0.881454	1.05373	0.768481	0.918674	1.19544
1770450_at	YFR032C	NA	Putative protein of unknown function; transcribed during sporulation; YFR032C is not an essential gene	6.28671	6.62712	6.57657	6.55916	6.92531	6.9439	1.26612	1.22253	1.20786	1.55682	1.57701	0.965568	0.953983	1.2296	1.24554	0.988002	1.27344	1.28996	1.28891	1.30562	1.01297
1774018_at	YJL050W	MTR4	Dead-box family ATP dependent helicase required for mRNA export from the nucleus; co-factor of the exosome complex, required for 3' end formation of 5.8S rRNA	10.9092	10.5218	10.3311	10.6887	10.2955	10.5564	0.764501	0.669827	0.85826	0.653508	0.783046	0.876162	1.12264	0.854817	1.02426	1.28132	0.975638	1.16903	0.761435	0.912365	1.19822
1779332_at	YPR027C	NA	Putative protein of unknown function	7.53742	7.7133	8.10561	8.02176	8.41983	8.09102	1.12965	1.48266	1.39894	1.84345	1.46774	1.31249	1.23838	1.63188	1.29929	0.943535	1.24334	0.989936	1.31775	1.04918	0.796191
1775006_at	YHR092C	HXT4	High-affinity glucose transporter of the major facilitator superfamily, expression is induced by low levels of glucose and repressed by high levels of glucose	12.8649	12.8897	12.627	12.3984	11.5881	11.6494	1.01733	0.848006	0.723715	0.412708	0.430631	0.833562	0.711389	0.405679	0.423296	0.853432	0.486681	0.507816	0.570263	0.595028	1.04343
1777053_at	YPR026W	ATH1	Acid trehalase required for utilization of extracellular trehalose	11.8795	12.1236	12.4228	12.2136	12.5066	12.4463	1.1843	1.4573	1.26058	1.54439	1.48121	1.23051	1.0644	1.30405	1.25071	0.86501	1.05976	1.01641	1.22515	1.17503	0.959093
1775875_at	YDR014W	RAD61	Protein involved in sister chromatid cohesion; mutation confers radiation sensitivity; related to the human Wapl protein that dissociates cohesin from interphase chromatin	10.0906	10.3116	10.4551	10.4144	10.7335	10.5705	1.1656	1.28747	1.2517	1.56155	1.39473	1.10456	1.07388	1.3397	1.19658	0.972222	1.21288	1.08331	1.24754	1.11426	0.893171
1774366_at	NA	NA	NA	5.97696	5.66889	5.46522	5.50359	5.22248	5.36399	0.807725	0.701378	0.720279	0.592761	0.653852	0.868337	0.891738	0.733865	0.809499	1.02695	0.845138	0.93224	0.822961	0.907777	1.10306
1769377_at	YBR238C	NA	Mitochondrial membrane protein with similarity to Rmd9p; not required for respiratory growth but causes a synthetic respiratory defect in combination with rmd9 mutations; transcriptionally up-regulated by TOR; deletion increases life span	11.1093	10.9918	10.6127	10.8835	10.4214	10.5452	0.921774	0.708761	0.8551	0.620771	0.676391	0.76891	0.927668	0.673453	0.733793	1.20647	0.875854	0.954329	0.725964	0.791008	1.0896
1778237_at	YOR298W	MUM3	Protein of unknown function involved in the organization of the outer spore wall layers; has similarity to the tafazzins superfamily of acyltransferases	8.11743	8.12756	8.4643	8.36215	8.80673	8.78232	1.00705	1.2718	1.18486	1.6125	1.58545	1.26291	1.17657	1.60122	1.57436	0.931641	1.26789	1.24661	1.36092	1.33808	0.983221
1771736_at	YDL095W	PMT1	Protein O-mannosyltransferase, transfers mannose residues from dolichyl phosphate-D-mannose to protein serine/threonine residues; acts in a complex with Pmt2p, can instead interact with Pmt3p in some conditions; target for new antifungals	11.494	11.5664	11.8262	11.759	12.1371	11.9661	1.05151	1.25899	1.20171	1.56172	1.38717	1.19732	1.14284	1.48521	1.31921	0.9545	1.24045	1.1018	1.29958	1.15433	0.888231
1771023_at	YDR191W	HST4	Member of the Sir2 family of NAD(+)-dependent protein deacetylases; involved along with Hst3p in silencing at telomeres, cell cycle progression, radiation resistance, genomic stability and short-chain fatty acid metabolism	9.54942	9.78896	9.9577	9.91949	10.1736	10.2666	1.18061	1.3271	1.29242	1.54138	1.64401	1.12407	1.0947	1.30557	1.3925	0.973868	1.16147	1.2388	1.19263	1.27204	1.06658
1772508_at	YGR103W	NOP7	Nucleolar protein involved in rRNA processing and 60S ribosomal subunit biogenesis; constituent of several different pre-ribosomal particles; required for exit from G<sub>0</sub> and the initiation of cell proliferation	11.593	11.0796	11.1939	11.3114	11.0006	11.2704	0.700553	0.758344	0.822684	0.663216	0.799609	1.08249	1.17434	0.946705	1.1414	1.08484	0.874558	1.05441	0.806161	0.971952	1.20565
1778610_s_at	NA	NA	NA	8.51286	8.37036	8.02468	8.11803	7.9011	7.65546	0.905945	0.712923	0.760579	0.654399	0.551947	0.786938	0.839542	0.722338	0.60925	1.06685	0.917909	0.774202	0.860395	0.725693	0.843441
1771153_at	YKL103C	LAP4	Vacuolar aminopeptidase, often used as a marker protein in studies of autophagy and cytosol to vacuole targeting (CVT) pathway	11.9628	12.2544	12.5064	12.2433	12.5541	12.4043	1.22404	1.45761	1.21461	1.50665	1.35802	1.19083	0.992299	1.23089	1.10946	0.833286	1.03364	0.931671	1.24044	1.11807	0.901346
1777095_at	YLL046C	RNP1	Ribonucleoprotein that contains two RNA recognition motifs (RRM)	5.70491	6.07147	6.19825	6.16504	6.57766	6.75492	1.28927	1.4077	1.37566	1.83114	2.07054	1.09185	1.06701	1.42029	1.60598	0.977246	1.30081	1.47087	1.3311	1.50512	1.13074
1779227_at	YJL194W	CDC6	Essential ATP-binding protein required for DNA replication, component of the pre-replicative complex (pre-RC) which requires ORC to associate with chromatin and is in turn required for Mcm2-7p DNA association; homologous to S. pombe Cdc18p	7.95206	8.24346	8.30094	8.39024	8.59909	8.49534	1.22384	1.27358	1.3549	1.56595	1.45729	1.04064	1.10709	1.27954	1.19076	1.06385	1.22957	1.14425	1.15577	1.07557	0.930611
1771393_at	YFR039C	NA	Putative protein of unknown function; may be involved in response to high salt and changes in carbon source; deletion mutant has decreased spore survival in Drosophila feces	10.2778	10.5293	10.4027	10.6577	10.9822	10.8083	1.19049	1.0905	1.30126	1.62956	1.44449	0.916013	1.09304	1.36882	1.21336	1.19326	1.49432	1.32461	1.2523	1.11007	0.886428
1773449_at	YEL064C	AVT2	Putative transporter, member of a family of seven S. cerevisiae genes (AVT1-7) related to vesicular GABA-glycine transporters	8.61003	8.83975	8.90371	8.86534	9.23616	9.1166	1.1726	1.22576	1.19359	1.54342	1.42067	1.04533	1.01789	1.31623	1.21155	0.973754	1.25915	1.15901	1.29309	1.19025	0.920468
1779881_at	YLR318W	EST2	Reverse transcriptase subunit of the telomerase holoenzyme, essential for telomerase core catalytic activity, involved in other aspects of telomerase assembly and function; mutations in human homolog are associated with aplastic anemia	8.87601	8.94076	9.33987	9.22325	9.71928	9.45326	1.0459	1.37922	1.27212	1.7941	1.492	1.31869	1.21629	1.71536	1.42652	0.922349	1.30081	1.08177	1.41032	1.17284	0.831613
1779016_at	YBR098W	MMS4	Subunit of the structure-specific Mms4p-Mus81p endonuclease that cleaves branched DNA; involved in recombination and DNA repair	8.85579	8.99167	9.15471	9.26992	9.50234	9.30291	1.09876	1.23022	1.3325	1.56543	1.36332	1.11964	1.21272	1.42472	1.24077	1.08313	1.27247	1.10819	1.17481	1.02313	0.870892
1773497_at	YNL269W	BSC4	Protein of unknown function, ORF exhibits genomic organization compatible with a translational readthrough-dependent mode of expression; readthrough is increased upon depletion of Sup35p	7.01257	7.2153	7.41071	7.55608	7.75442	7.71179	1.15087	1.31781	1.45751	1.67232	1.62362	1.14505	1.26644	1.45309	1.41077	1.10601	1.26902	1.23207	1.14738	1.11397	0.970881
1772517_at	YKL062W	MSN4	Transcriptional activator related to Msn2p; activated in stress conditions, which results in translocation from the cytoplasm to the nucleus; binds DNA at stress response elements of responsive genes, inducing gene expression	12.9216	13.1049	12.3565	12.6923	12.3029	12.0556	1.13552	0.675934	0.853063	0.651254	0.548676	0.595265	0.751255	0.57353	0.483194	1.26205	0.963488	0.81173	0.76343	0.643183	0.842491
1776302_at	YPL247C	NA	Putative protein of unknown function; green fluorescent protein (GFP)-fusion protein localizes to the cytoplasm and nucleus; similar to the petunia WD repeat protein an11; overexpression causes a cell cycle delay or arrest	11.2988	11.8039	11.8633	11.6298	11.9051	11.7018	1.41922	1.47884	1.25786	1.52237	1.3223	1.04201	0.886303	1.07268	0.931704	0.850573	1.02944	0.894144	1.21028	1.05123	0.868577
1770576_at	YPL036W	PMA2	Plasma membrane H+-ATPase, isoform of Pma1p, involved in pumping protons out of the cell; regulator of cytoplasmic pH and plasma membrane potential	11.3993	11.9792	10.915	11.0114	10.6362	10.3172	1.49467	0.714825	0.76423	0.589214	0.472325	0.478249	0.511303	0.39421	0.316006	1.06911	0.824278	0.660756	0.770991	0.618041	0.801618
1779526_at	YOR114W	NA	Putative protein of unknown function; null mutant is viable	7.08717	7.39076	7.64947	7.60048	8.12746	7.87556	1.23421	1.47661	1.42732	2.05664	1.72714	1.19641	1.15646	1.66636	1.39939	0.966615	1.39281	1.16966	1.44091	1.21006	0.839789
1779931_at	YDL042C	SIR2	Conserved NAD+ dependent histone deacetylase of the Sirtuin family involved in regulation of lifespan; plays roles in silencing at HML, HMR, telomeres, and the rDNA locus; negatively regulates initiation of DNA replication	9.94871	10.1181	10.0946	10.2367	10.5407	10.4445	1.12458	1.10639	1.22097	1.50728	1.41011	0.983827	1.08572	1.34031	1.25391	1.10356	1.36235	1.27452	1.2345	1.15491	0.935535
1778328_at	YEL017C-A	PMP2	Proteolipid associated with plasma membrane H(+)-ATPase (Pma1p); regulates plasma membrane H(+)-ATPase activity; nearly identical to PMP1	13.1849	13.1319	12.937	12.6487	12.5221	12.6591	0.963867	0.842091	0.689578	0.631634	0.694544	0.873659	0.715428	0.655313	0.72058	0.818888	0.750079	0.824785	0.915973	1.0072	1.0996
1777327_at	YDL090C	RAM1	Beta subunit of the CAAX farnesyltransferase (FTase) that prenylates the a-factor mating pheromone and Ras proteins; required for the membrane localization of Ras proteins and a-factor; homolog of the mammalian FTase beta subunit	10.0795	10.4075	10.6321	10.3808	10.6723	10.6478	1.25529	1.46674	1.23227	1.50813	1.48279	1.16845	0.981665	1.20142	1.18123	0.840143	1.02822	1.01094	1.22386	1.2033	0.983198
1770182_at	YHR157W	REC104	Protein involved in early stages of meiotic recombination; required for meiotic crossing over; forms a complex with Rec102p and Spo11p necessary during the initiation of recombination	7.80921	7.82523	8.18081	8.20962	8.43302	8.49009	1.01117	1.29379	1.31988	1.54093	1.60311	1.2795	1.3053	1.52392	1.58541	1.02017	1.19103	1.23909	1.16748	1.21459	1.04035
1774856_at	YDL120W	YFH1	Frataxin, regulates mitochondrial iron accumulation; interacts with Isu1p which promotes Fe-S cluster assembly; interacts with electron transport chain components and may influence respiration; human homolog involved in Friedrich's ataxia	10.6501	10.226	10.3041	10.4031	9.91028	10.3115	0.745302	0.78676	0.842655	0.598808	0.790809	1.05563	1.13062	0.803444	1.06106	1.07104	0.761106	1.00515	0.710621	0.938473	1.32064
1777630_at	YKL216W	URA1	Dihydroorotate dehydrogenase, catalyzes the fourth enzymatic step in the de novo biosynthesis of pyrimidines, converting dihydroorotic acid into orotic acid	12.325	11.9487	11.8424	11.844	11.7067	11.7916	0.770428	0.715716	0.716493	0.651472	0.690927	0.928984	0.929993	0.845598	0.896809	1.00109	0.910239	0.965365	0.909252	0.964318	1.06056
1774223_at	YMR290C	HAS1	ATP-dependent RNA helicase; localizes to both the nuclear periphery and nucleolus; highly enriched in nuclear pore complex fractions; constituent of 66S pre-ribosomal particles	11.799	11.4076	11.2827	11.6692	11.1233	11.4148	0.762375	0.699128	0.913962	0.626017	0.766162	0.917039	1.19884	0.82114	1.00497	1.30729	0.895425	1.09588	0.684948	0.838286	1.22387
1774387_at	YOR339C	UBC11	Ubiquitin-conjugating enzyme most similar in sequence to Xenopus ubiquitin-conjugating enzyme E2-C, but not a true functional homolog of this E2; unlike E2-C, not required for the degradation of mitotic cyclin Clb2	6.86457	6.95699	7.09954	7.37179	7.81105	7.6602	1.06616	1.17688	1.42131	1.92716	1.73584	1.10385	1.33311	1.80757	1.62812	1.20769	1.63751	1.47495	1.35591	1.2213	0.900723
1777639_at	YGR123C	PPT1	Protein serine/threonine phosphatase with similarity to human phosphatase PP5; present in both the nucleus and cytoplasm; expressed during logarithmic growth; computational analyses suggest roles in phosphate metabolism and rRNA processing	10.5113	10.2765	10.1227	10.3432	9.92495	10.1708	0.849789	0.763871	0.889962	0.666006	0.789768	0.898895	1.04727	0.783731	0.92937	1.16507	0.871882	1.0339	0.748353	0.887417	1.18583
1772214_at	YGL015C	NA	Hypothetical protein	6.49572	6.27278	6.99191	6.83234	7.21318	7.26887	0.856815	1.41049	1.26279	1.64428	1.70899	1.64619	1.47382	1.91906	1.99458	0.89529	1.16576	1.21163	1.3021	1.35334	1.03935
1780011_at	YMR262W	NA	Protein of unknown function; interacts weakly with Knr4p; YMR262W is not an essential gene	9.12705	9.11689	9.70888	9.40509	9.84633	9.85391	0.992977	1.49674	1.21254	1.64636	1.65503	1.50733	1.22112	1.658	1.66674	0.810123	1.09996	1.10576	1.35777	1.36493	1.00527
1779238_at	YDR037W	KRS1	Lysyl-tRNA synthetase	13.2644	13.1502	12.7387	13.0623	12.6127	12.783	0.923905	0.694641	0.869299	0.636527	0.716276	0.751853	0.940896	0.688953	0.77527	1.25144	0.91634	1.03115	0.732231	0.82397	1.12529
1770677_at	YCR063W	BUD31	Protein involved in bud-site selection; analysis of integrated high-throughput datasets predicts an involvement in RNA splicing; diploid mutants display a random budding pattern instead of the wild-type bipolar pattern	10.106	9.75861	9.56076	9.70492	9.374	9.51646	0.785982	0.685258	0.757269	0.602049	0.664536	0.871849	0.963468	0.765983	0.845485	1.10509	0.878574	0.969761	0.795027	0.877543	1.10379
1779645_at	YNL112W	DBP2	Essential ATP-dependent RNA helicase of the DEAD-box protein family, involved in nonsense-mediated mRNA decay and rRNA processing	12.7861	12.6856	12.3454	12.6749	12.1589	12.2156	0.932708	0.736771	0.925822	0.647454	0.673371	0.789927	0.992617	0.694166	0.721952	1.25659	0.878772	0.913948	0.699329	0.727322	1.04003
1779510_at	YHR175W-A	NA	Putative protein of unknown function; identified by fungal homology and RT-PCR	9.68532	9.73977	10.2036	10.0581	10.4463	10.507	1.03846	1.43229	1.29484	1.6946	1.76743	1.37924	1.24689	1.63184	1.70197	0.904036	1.18314	1.23399	1.30873	1.36498	1.04298
1771416_at	YOR389W	NA	Putative protein of unknown function; expression regulated by copper levels	8.96368	9.08044	9.40567	9.31389	9.63893	9.47866	1.0843	1.35848	1.27475	1.59688	1.42898	1.25286	1.17564	1.47273	1.31788	0.938359	1.17549	1.05189	1.25271	1.12099	0.894858
1772981_at	YHR154W	RTT107	Protein implicated in Mms22-dependent DNA repair during S phase, DNA damage induces phosphorylation by Mec1p at one or more SQ/TQ motifs; interacts with Mms22p and Slx4p; has four BRCT domains; has a role in regulation of Ty1 transposition	9.03765	9.06672	9.54383	9.30929	9.63476	9.75644	1.02036	1.42029	1.20718	1.51268	1.64581	1.39195	1.18309	1.4825	1.61297	0.849955	1.06505	1.15878	1.25307	1.36335	1.088
1769464_at	YGR130C	NA	Putative protein of unknown function; green fluorescent protein (GFP)-fusion protein localizes to the cytoplasm; specifically phosphorylated in vitro by mammalian diphosphoinositol pentakisphosphate (IP7)	12.2485	12.5889	12.8069	12.519	12.8524	12.782	1.26616	1.47266	1.20627	1.51988	1.44745	1.16309	0.952703	1.20039	1.14318	0.819111	1.03206	0.98288	1.25998	1.19993	0.952345
1774742_at	YPR157W	NA	Putative protein of unknown function; induced by treatment with 8-methoxypsoralen and UVA irradiation	8.4739	8.69082	8.95254	8.72191	9.24436	9.20827	1.16225	1.39342	1.18757	1.70581	1.66366	1.1989	1.02179	1.46769	1.43142	0.852266	1.22419	1.19394	1.43639	1.4009	0.97529
1777299_at	YGL075C	MPS2	Essential membrane protein localized at the nuclear envelope and spindle pole body (SPB), required for insertion of the newly duplicated SPB into the nuclear envelope; potentially phosphorylated by Cdc28p	7.91791	8.34943	8.41604	8.4547	8.55411	8.55843	1.34865	1.41238	1.45074	1.55423	1.55888	1.04725	1.0757	1.15244	1.15589	1.02716	1.10044	1.10373	1.07134	1.07455	1.00299
1772361_at	YHR126C	ANS1	Putative protein of unknown function; transcription dependent upon Azf1p	6.76151	6.37522	7.31638	6.78519	7.411	7.64038	0.765094	1.46903	1.01655	1.56861	1.83893	1.92007	1.32865	2.05022	2.40354	0.691982	1.06778	1.2518	1.54308	1.809	1.17234
1780032_at	YDR320C	SWA2	Auxilin-like protein involved in vesicular transport; clathrin-binding protein required for uncoating of clathrin-coated vesicles	11.2151	11.4859	11.7126	11.5322	11.8294	11.8025	1.20643	1.41172	1.24579	1.53082	1.5025	1.17016	1.03262	1.26888	1.2454	0.882459	1.08437	1.0643	1.2288	1.20606	0.981496
1780230_at	YDR254W	CHL4	Outer kinetochore protein required for chromosome stability, interacts with kinetochore proteins Ctf19p, Ctf3p, and Iml3p; exhibits a two-hybrid interaction with Mif2p; association with CEN DNA requires Ctf19p	8.50071	8.5603	8.81764	8.76899	9.15691	8.98821	1.04217	1.24568	1.20437	1.57593	1.40202	1.19527	1.15563	1.51216	1.34528	0.966838	1.26511	1.1255	1.30851	1.16411	0.889647
1777482_at	YOR111W	NA	Putative protein of unknown function	10.1414	10.48	10.5311	10.6053	10.7989	10.8522	1.26452	1.31014	1.37929	1.5773	1.63667	1.03607	1.09076	1.24735	1.2943	1.05278	1.20392	1.24923	1.14356	1.1866	1.03764
1772556_at	YKL164C	PIR1	O-glycosylated protein required for cell wall stability; attached to the cell wall via beta-1,3-glucan; mediates mitochondrial translocation of Apn1p; expression regulated by the cell integrity pathway and by Swi5p during the cell cycle	13.7193	13.7348	13.2087	13.3258	13.1281	12.7159	1.0108	0.701932	0.761292	0.663807	0.498843	0.694432	0.753159	0.656715	0.493514	1.08457	0.945685	0.710672	0.871947	0.655259	0.751489
1769602_at	YBL031W	SHE1	Cytoskeletal protein of unknown function; overexpression causes growth arrest	6.0457	6.11002	6.2847	6.58322	6.84736	6.81296	1.04559	1.18017	1.45148	1.7431	1.70203	1.12872	1.38819	1.6671	1.62782	1.22988	1.47698	1.44219	1.20091	1.17262	0.976439
1771413_at	YOL155W-A	NA	Putative protein of unknown function; identified by expression profiling and mass spectrometry	7.79436	7.77713	7.93821	8.01992	8.4481	8.54388	0.988123	1.10485	1.16923	1.57324	1.68122	1.11813	1.18328	1.59215	1.70143	1.05827	1.42394	1.52168	1.34554	1.43789	1.06864
1772692_at	YJL163C	NA	Putative protein of unknown function	10.8859	11.3695	11.3676	11.132	11.4714	11.0948	1.39827	1.3964	1.18606	1.50061	1.15586	0.998664	0.848235	1.07319	0.826636	0.84937	1.07463	0.827742	1.26521	0.974536	0.770258
1772687_at	YIL105C	SLM1	Phosphoinositide PI4,5P(2) binding protein, forms a complex with Slm2p; acts downstream of Mss4p in a pathway regulating actin cytoskeleton organization in response to stress; phosphorylated by the TORC2 complex	12.1006	12.4126	12.5822	12.5094	12.7894	12.6103	1.24138	1.39632	1.32758	1.61192	1.42371	1.12481	1.06944	1.29849	1.14688	0.950772	1.15441	1.01962	1.21418	1.07241	0.883238
1774511_at	YDL243C	AAD4	Putative aryl-alcohol dehydrogenase with similarity to P. chrysosporium aryl-alcohol dehydrogenase, involved in the oxidative stress response	8.78212	9.01176	9.29887	8.95039	9.37854	9.34948	1.17255	1.43074	1.12371	1.51196	1.48181	1.22019	0.958352	1.28946	1.26375	0.78541	1.05677	1.0357	1.3455	1.31867	0.980059
1772399_at	YOL110W	SHR5	Subunit of a palmitoyltransferase, composed of Shr5p and Erf2p, that adds a palmitoyl lipid moiety to heterolipidated substrates such as Ras1p and Ras2p through a thioester linkage; palmitoylation is required for Ras2p membrane localization	11.1359	11.2363	10.8635	10.7192	10.5331	10.3877	1.07208	0.827944	0.749127	0.658475	0.595362	0.772277	0.69876	0.614203	0.555333	0.904804	0.795314	0.719085	0.87899	0.794741	0.904152
1779091_at	YLR031W	NA	Putative protein of unknown function	9.57653	9.77137	10.0014	9.80853	10.2321	10.0692	1.1446	1.34241	1.17447	1.5752	1.40706	1.17282	1.02609	1.3762	1.2293	0.874891	1.17341	1.04816	1.3412	1.19804	0.893261
1779946_at	YNL141W	AAH1	Adenine deaminase (adenine aminohydrolase), converts adenine to hypoxanthine; involved in purine salvage; transcriptionally regulated by nutrient levels and growth phase; Aah1p degraded upon entry into quiescence via SCF and the proteasome	10.3755	10.0736	9.86226	9.95923	9.73887	9.84252	0.811169	0.700653	0.749362	0.643219	0.691129	0.863757	0.923805	0.792954	0.852017	1.06952	0.918029	0.986408	0.858356	0.922291	1.07448
1775991_s_at	YCL073C	NA	Protein of unconfirmed function; displays a topology characteristic of the Major Facilitators Superfamily of membrane proteins; coding sequence 98% identical to that of YKR106W	8.50301	8.75821	9.08237	8.42259	9.14375	9.07006	1.1935	1.49418	0.945785	1.55913	1.48149	1.25193	0.792444	1.30635	1.2413	0.632978	1.04347	0.991508	1.6485	1.56642	0.950207
1774154_at	YNL304W	YPT11	Rab-type small GTPase that interacts with the C-terminal tail domain of Myo2p to mediate distribution of mitochondria to daughter cells	7.18346	7.68906	7.4252	7.72332	7.98998	7.98446	1.41971	1.18242	1.45383	1.74898	1.74231	0.832857	1.02404	1.23193	1.22723	1.22955	1.47916	1.47352	1.20301	1.19843	0.996187
1774011_at	YIL107C	PFK26	6-phosphofructo-2-kinase, inhibited by phosphoenolpyruvate and sn-glycerol 3-phosphate, has negligible fructose-2,6-bisphosphatase activity, transcriptional regulation involves protein kinase A	12.0869	12.1274	12.4938	12.3952	12.6842	12.5045	1.02851	1.32588	1.23826	1.51297	1.33578	1.28914	1.20394	1.47104	1.29876	0.933911	1.1411	1.00747	1.22185	1.07876	0.88289
1776164_at	YJR036C	HUL4	Protein with similarity to hect domain E3 ubiquitin-protein ligases, not essential for viability	9.53477	9.67053	10.1047	9.85717	10.1681	10.1872	1.09868	1.48441	1.25042	1.5511	1.57184	1.35108	1.13811	1.41179	1.43067	0.842368	1.04493	1.0589	1.24047	1.25705	1.01337
1775132_at	YNL282W	POP3	Subunit of both RNase MRP, which cleaves pre-rRNA, and nuclear RNase P, which cleaves tRNA precursors to generate mature 5' ends	10.3022	9.98449	9.83741	10.1108	9.68951	9.86543	0.802337	0.724568	0.875732	0.653969	0.738782	0.903071	1.09148	0.81508	0.920787	1.20863	0.902564	1.01962	0.746768	0.843616	1.12969
1779509_at	YOR284W	HUA2	Cytoplasmic protein of unknown function; computational analysis of large-scale protein-protein interaction data suggests a possible role in actin patch assembly	7.81195	7.98298	8.27629	7.95668	8.45421	8.5648	1.12586	1.37969	1.10553	1.56077	1.68512	1.22545	0.981939	1.38629	1.49674	0.801287	1.13125	1.22138	1.41179	1.52427	1.07967
1775738_at	YBR184W	NA	Putative protein of unknown function; YBR184W is not an essential gene	8.31503	8.75894	8.69017	8.7777	9.09961	9.01171	1.36029	1.29697	1.37809	1.72259	1.62077	0.95345	1.01309	1.26634	1.19149	1.06255	1.32817	1.24966	1.24999	1.1761	0.94089
1772134_at	YKL178C	STE3	Receptor for a factor receptor, transcribed in alpha cells and required for mating by alpha cells, couples to MAP kinase cascade to mediate pheromone response; ligand bound receptors are endocytosed and recycled to the plasma membrane; GPCR	8.53164	8.64452	8.97235	8.80633	9.12119	9.00955	1.08139	1.35727	1.20973	1.50477	1.39272	1.25512	1.11869	1.39152	1.2879	0.891298	1.10867	1.02612	1.24389	1.15126	0.925535
1770886_at	YLR030W	NA	Putative protein of unknown function	7.56356	7.7993	7.97291	7.97116	8.40186	8.26568	1.17751	1.32809	1.32648	1.78794	1.62689	1.12788	1.12651	1.51841	1.38164	0.998782	1.34625	1.22498	1.34789	1.22648	0.909926
1773766_at	YMR215W	GAS3	Putative 1,3-beta-glucanosyltransferase, has similarity to Gas1p; localizes to the cell wall	10.6989	10.8876	11.2758	11.0059	11.3648	11.1599	1.13977	1.49171	1.23716	1.58655	1.3765	1.30878	1.08544	1.39199	1.2077	0.829356	1.06358	0.922768	1.28241	1.11263	0.867609
1775302_at	YOR373W	NUD1	Component of the spindle pole body outer plaque, required for exit from mitosis	6.94651	7.19412	7.2604	7.31871	7.73756	7.7935	1.18724	1.24306	1.29432	1.73033	1.79875	1.04701	1.0902	1.45744	1.51507	1.04124	1.392	1.44703	1.33686	1.38972	1.03954
1771509_at	YGL055W	OLE1	Delta(9) fatty acid desaturase, required for monounsaturated fatty acid synthesis and for normal distribution of mitochondria	14.1163	13.9253	13.5529	13.6906	13.3227	13.0927	0.875992	0.676685	0.744443	0.576884	0.491887	0.772479	0.849829	0.65855	0.56152	1.10013	0.852515	0.726907	0.77492	0.660745	0.852662
AFFX-r2-Sp-GPD3-M_s_at	NA	NA	NA	9.02607	8.93749	8.50486	8.61448	8.37167	8.27852	0.940448	0.696786	0.751794	0.635339	0.595615	0.740909	0.7994	0.675571	0.633331	1.07895	0.911814	0.854803	0.845097	0.792258	0.937476
1777679_at	YDR263C	DIN7	Mitochondrial nuclease functioning in DNA repair and replication, modulates the stability of the mitochondrial genome, induced by exposure to mutagens, also induced during meiosis at a time nearly coincident with commitment to recombination	8.73775	9.0468	9.03054	9.04234	9.34468	9.13148	1.23889	1.22501	1.23507	1.52301	1.31379	0.988797	0.996917	1.22934	1.06046	1.00821	1.24327	1.07247	1.23314	1.06374	0.862625
1777198_at	YJR030C	NA	Putative protein of unknown function; expression repressed in carbon limited vs carbon replete chemostat cultures; YJR030C is a non-essential gene	8.79261	8.80285	9.27511	8.76773	9.48274	8.99258	1.00713	1.39716	0.982906	1.61343	1.14868	1.38728	0.97595	1.60201	1.14055	0.703501	1.15479	0.822149	1.64149	1.16865	0.711948
1777694_at	NA	NA	NA	6.34472	5.90097	5.82132	5.781	5.71532	5.77322	0.73522	0.695732	0.676554	0.646447	0.672915	0.946291	0.920207	0.879257	0.915257	0.972435	0.929161	0.967205	0.955499	0.994621	1.04094
1779275_at	YHR104W	GRE3	Aldose reductase involved in methylglyoxal, d-xylose and arabinose metabolism; stress induced (osmotic, ionic, oxidative, heat shock, starvation and heavy metals); regulated by the HOG pathway	12.4889	12.7964	12.9869	12.9767	13.1471	12.9238	1.23764	1.41231	1.40231	1.57822	1.35186	1.14114	1.13305	1.27519	1.09229	0.992916	1.11747	0.957197	1.12544	0.964026	0.856575
1772833_at	YIR033W	MGA2	ER membrane protein involved in regulation of OLE1 transcription, acts with homolog Spt23p; inactive ER form dimerizes and one subunit is then activated by ubiquitin/proteasome-dependent processing followed by nuclear targeting	12.42	11.9348	11.9314	11.999	11.834	11.9446	0.714406	0.712707	0.746868	0.666172	0.719235	0.997622	1.04544	0.932484	1.00676	1.04793	0.934707	1.00916	0.891954	0.963002	1.07965
1776546_at	YDL037C	BSC1	Protein of unconfirmed function, similar to cell surface flocculin Muc1p; ORF exhibits genomic organization compatible with a translational readthrough-dependent mode of expression	5.4956	5.42528	5.00385	5.29967	4.62049	4.80051	0.952425	0.711162	0.873006	0.545213	0.617671	0.746685	0.916613	0.572447	0.648525	1.22758	0.76665	0.868538	0.624524	0.707523	1.1329
1774063_at	YER078W-A	NA	Putative protein of unknown function; identified by fungal homology and RT-PCR	7.22206	7.52696	7.68609	7.61422	7.84836	7.86754	1.23534	1.37939	1.31236	1.5436	1.56426	1.11661	1.06235	1.24954	1.26626	0.951404	1.11904	1.13402	1.1762	1.19194	1.01338
1772491_at	YJR053W	BFA1	Component of the GTPase-activating Bfa1p-Bub2p complex involved in multiple cell cycle checkpoint pathways that control exit from mitosis	8.02623	8.54733	8.36176	8.44942	8.64109	8.56495	1.43505	1.26184	1.34089	1.53142	1.45268	0.879302	0.934385	1.06715	1.01228	1.06264	1.21363	1.15124	1.14209	1.08337	0.948586
1773256_at	YMR144W	NA	Putative protein of unknown function; localized to the nucleus; YMR144W is not an essential gene	7.15336	7.30693	7.526	7.6298	8.06928	8.05452	1.11232	1.29472	1.39131	1.88677	1.86756	1.16399	1.25082	1.69626	1.67899	1.0746	1.45728	1.44245	1.35612	1.34231	0.989819
1771070_at	YIR007W	NA	Putative protein of unknown function; green fluorescent protein (GFP)-fusion protein localizes to the cytoplasm; YIR007W is a non-essential gene	9.01155	9.08936	9.56936	9.33341	9.60337	9.63677	1.05541	1.47203	1.24994	1.50714	1.54244	1.39475	1.18431	1.42801	1.46146	0.849126	1.02385	1.04783	1.20577	1.23401	1.02342
1773216_at	NA	NA	NA	5.46895	5.17504	5.06793	5.05849	4.81916	4.85444	0.81569	0.757323	0.752383	0.637374	0.653153	0.928444	0.922388	0.781392	0.800737	0.993477	0.841615	0.86245	0.847141	0.868113	1.02476
1777777_at	NA	NA	NA	5.39468	5.27236	5.01251	5.15878	4.80967	4.93804	0.918712	0.767285	0.84916	0.666646	0.728685	0.835175	0.924294	0.725631	0.793159	1.10671	0.868837	0.949693	0.785065	0.858124	1.09306
1778184_at	YOL114C	NA	Putative protein of unknown function with similarity to human ICT1 and prokaryotic factors that may function in translation termination; YOL114C is not an essential gene	6.8569	6.81856	7.1835	7.43607	7.44582	7.82149	0.973771	1.25405	1.49398	1.50411	1.95151	1.28783	1.53422	1.54463	2.00407	1.19132	1.1994	1.55616	1.00678	1.30624	1.29745
1771500_at	YMR078C	CTF18	Subunit of a complex with Ctf8p that shares some subunits with Replication Factor C and is required for sister chromatid cohesion; may have overlapping functions with Rad24p in the DNA damage replication checkpoint	7.39595	7.24276	7.55373	7.75003	8.07554	8.01586	0.899256	1.11557	1.27817	1.60169	1.53678	1.24054	1.42136	1.78113	1.70894	1.14576	1.43576	1.37757	1.25311	1.20232	0.959473
1779796_at	NA	NA	NA	7.89204	7.78857	7.37727	7.57207	7.08273	7.04346	0.930792	0.699907	0.801087	0.570656	0.555333	0.751947	0.860651	0.613087	0.596624	1.14456	0.815332	0.793438	0.712352	0.693224	0.973148
1770121_at	NA	NA	NA	6.94723	6.71891	6.55102	6.43914	6.34591	6.24867	0.853627	0.759852	0.703149	0.659147	0.616184	0.890145	0.823719	0.772172	0.721842	0.925376	0.867468	0.810926	0.937422	0.876321	0.93482
1779323_at	NA	NA	NA	5.53554	5.33839	5.12328	5.41093	4.93528	5.03389	0.872272	0.751443	0.917253	0.659635	0.706297	0.861478	1.05157	0.756226	0.809721	1.22066	0.877824	0.939921	0.719142	0.770013	1.07074
1779315_at	NA	NA	NA	4.92466	4.65431	4.64857	4.65058	4.31745	4.34061	0.829117	0.825827	0.826978	0.656464	0.667087	0.996033	0.99742	0.791764	0.804575	1.00139	0.794917	0.80778	0.793811	0.806656	1.01618
1773129_at	YLL002W	RTT109	Histone acetyltransferase critical for cell survival in the presence of DNA damage during S phase; acetylates H3-K56 and H3-K9; involved in non-homologous end joining and in regulation of Ty1 transposition; interacts physically with Vps75p	8.14008	8.16793	8.32301	8.52793	8.78425	8.69741	1.01949	1.13518	1.30844	1.56284	1.47155	1.11348	1.28342	1.53296	1.44341	1.15262	1.37673	1.29631	1.19443	1.12466	0.941587
1772737_s_at	YBL111C	NA	Helicase-like protein encoded within the telomeric Y' element	11.6374	11.9203	12.1696	11.8291	12.2904	12.0137	1.21664	1.44618	1.14214	1.57248	1.29808	1.18867	0.938764	1.29248	1.06694	0.789759	1.08733	0.897589	1.37679	1.13654	0.825498
1772608_at	YPL192C	PRM3	Pheromone-regulated protein required for karyogamy; localizes to the inner membrane of the nuclear envelope	7.24433	6.92	7.7655	7.35116	8.14858	8.05719	0.798671	1.43512	1.07686	1.87157	1.75669	1.79688	1.34831	2.34335	2.19952	0.750362	1.30412	1.22407	1.73799	1.63131	0.93862
1778537_at	YHR212W-A	NA	Putative protein of unknown function; identified by gene-trapping, microarray-based expression analysis, and genome-wide homology searching	5.5127	5.64865	6.04378	5.82959	6.11034	6.17425	1.09882	1.44501	1.24565	1.51324	1.58179	1.31506	1.13362	1.37716	1.43953	0.862032	1.04722	1.09465	1.21483	1.26985	1.04529
1777122_at	YOL014W	NA	Putative protein of unknown function	6.94591	6.98713	6.9458	7.28266	7.68204	7.60728	1.02899	0.999925	1.26291	1.66571	1.58158	0.971758	1.22734	1.61879	1.53703	1.26301	1.66583	1.5817	1.31894	1.25233	0.949494
1771529_at	YDR380W	ARO10	Phenylpyruvate decarboxylase, catalyzes decarboxylation of phenylpyruvate to phenylacetaldehyde, which is the first specific step in the Ehrlich pathway	11.85	11.7384	11.7553	11.6201	11.255	11.3613	0.925509	0.936433	0.852685	0.662042	0.712667	1.0118	0.921314	0.715327	0.770027	0.910567	0.706983	0.761045	0.77642	0.835792	1.07647
1769665_at	YKL108W	SLD2	Protein required for DNA replication, phosphorylated in S phase by S-phase cyclin-dependent kinases (Cdks), phosphorylation is essential for DNA replication and for complex formation with Dpb11p; potential Cdc28p substrate	7.277	7.60312	7.58645	7.74887	7.9309	7.9122	1.25364	1.23923	1.38691	1.57342	1.55315	0.988512	1.10631	1.25508	1.23892	1.11917	1.26967	1.25332	1.13448	1.11987	0.98712
1777581_at	YLR285C-A	NA	Putative protein of unknown function; identified by fungal homology and RT-PCR	8.09121	8.19331	8.0238	7.78952	7.47852	7.5445	1.07333	0.95435	0.811305	0.653977	0.684583	0.889145	0.755874	0.609294	0.637809	0.850113	0.685259	0.717329	0.80608	0.843804	1.0468
1771673_at	NA	NA	NA	6.40062	6.19006	6.17357	5.98825	5.79731	5.74215	0.864198	0.854379	0.751389	0.658242	0.633548	0.988638	0.869463	0.76168	0.733104	0.879456	0.770433	0.74153	0.876034	0.843169	0.962484
1774947_at	YLR183C	TOS4	Transcription factor that binds to a number of promoter regions, particularly promoters of some genes involved in pheromone response and cell cycle; potential Cdc28p substrate; expression is induced in G1 by bound SBF	6.53245	6.66251	6.85951	6.95195	7.42612	7.48605	1.09434	1.25445	1.33746	1.85789	1.9367	1.14631	1.22216	1.69773	1.76974	1.06617	1.48104	1.54386	1.38912	1.44804	1.04242
1772343_at	YGL229C	SAP4	Protein required for function of the Sit4p protein phosphatase, member of a family of similar proteins that form complexes with Sit4p, including Sap155p, Sap185p, and Sap190p	7.93045	7.59811	8.41847	8.29778	8.78546	8.89848	0.794244	1.40252	1.28997	1.80878	1.95617	1.76586	1.62414	2.27736	2.46293	0.919748	1.28966	1.39475	1.40219	1.51645	1.08149
1772536_at	YHL043W	ECM34	Putative protein of unknown function; member of the DUP380 subfamily of conserved, often subtelomerically-encoded proteins	6.1664	6.44883	6.69013	6.31863	6.87415	6.85998	1.21624	1.43767	1.11129	1.63325	1.6173	1.18206	0.913705	1.34287	1.32975	0.772977	1.13604	1.12494	1.46969	1.45533	0.990229
1774298_at	NA	NA	NA	4.79085	4.59125	4.34816	4.36953	4.10387	4.01454	0.870792	0.735762	0.746744	0.621154	0.583858	0.844934	0.857545	0.713321	0.670491	1.01493	0.844233	0.793542	0.831817	0.781872	0.939957
1779207_at	YKL068W-A	NA	Putative protein of unknown function; identified by homology to <i>Ashbya gossypii</i>	8.50793	8.51414	7.93819	8.1706	7.84871	7.88307	1.00431	0.673737	0.791505	0.633223	0.648483	0.670843	0.788105	0.630503	0.645698	1.1748	0.939866	0.962516	0.800023	0.819304	1.0241
1779083_at	YFL040W	NA	Putative transporter, member of the sugar porter family; YFL040W is not an essential gene	5.59438	5.90746	6.0574	5.93699	6.3545	6.22909	1.24235	1.37842	1.26805	1.69363	1.55263	1.10953	1.02068	1.36324	1.24975	0.919925	1.22867	1.12638	1.33562	1.22443	0.916748
1774185_at	NA	NA	NA	6.31752	6.25269	6.04102	6.06249	5.63514	5.81245	0.956058	0.825593	0.83797	0.62314	0.704629	0.863539	0.876485	0.65178	0.737015	1.01499	0.754778	0.853482	0.74363	0.840876	1.13077
1778270_at	YDL227C	HO	Site-specific endonuclease required for gene conversion at the MAT locus (homothallic switching) through the generation of a ds DNA break; expression restricted to mother cells in late G1 as controlled by Swi4p-Swi6p, Swi5p and Ash1p	7.07825	7.01528	7.1146	7.38157	7.66744	7.80726	0.957289	1.02551	1.23398	1.5044	1.6575	1.07127	1.28903	1.57152	1.73145	1.20328	1.46698	1.61627	1.21915	1.34322	1.10177
1780054_at	YFR027W	ECO1	Acetyltransferase required for Smc3p acetylation during the establishment of sister chromatid cohesion during DNA replication; required in response to double-strand breaks and during postreplicative double-strand break repair	7.6102	7.54107	7.92427	7.8505	8.29216	8.22779	0.953214	1.24321	1.18124	1.60432	1.53432	1.30423	1.23921	1.68306	1.60962	0.950149	1.29046	1.23416	1.35817	1.29891	0.956368
1769683_at	YCL018W	LEU2	Beta-isopropylmalate dehydrogenase (IMDH), catalyzes the third step in the leucine biosynthesis pathway	11.729	12.0537	12.2443	12.1037	12.3424	12.3184	1.25242	1.42938	1.29661	1.52988	1.50462	1.1413	1.03529	1.22154	1.20137	0.907114	1.07031	1.05264	1.17991	1.16043	0.983491
1773104_s_at	YBL005W-A	NA	Retrotransposon TYA Gag gene co-transcribed with TYB Pol; translated as TYA or TYA-TYB polyprotein; Gag is a nucleocapsid protein that is the structural constituent of virus-like particles (VLPs); similar to retroviral Gag	11.9853	11.8156	11.367	11.8474	11.0668	10.7411	0.889073	0.651446	0.908895	0.529077	0.422147	0.732725	1.0223	0.595089	0.474817	1.3952	0.812159	0.648016	0.582111	0.464462	0.797893
1778859_at	YDR080W	VPS41	Vacuolar membrane protein that is a subunit of the homotypic vacuole fusion and vacuole protein sorting (HOPS) complex; essential for membrane docking and fusion at the Golgi-to-endosome and endosome-to-vacuole stages of protein transport	10.0708	10.1927	10.4248	10.4162	10.7363	10.542	1.08818	1.27814	1.27054	1.58609	1.38626	1.17456	1.16759	1.45756	1.27393	0.99406	1.24094	1.0846	1.24835	1.09108	0.874015
1777646_at	YLL005C	SPO75	Meiosis-specific protein of unknown function, required for spore wall formation during sporulation; dispensable for both nuclear divisions during meiosis	8.28128	8.33287	8.84964	8.63516	9.08461	8.93714	1.0364	1.48283	1.27799	1.74513	1.57555	1.43075	1.2331	1.68383	1.52021	0.861858	1.17689	1.06253	1.36553	1.23284	0.902829
1779710_at	YDR482C	CWC21	Component of a complex containing Cef1p, putatively involved in pre-mRNA splicing; may bind RNA; has similarity to S. pombe Cwf21p	10.261	10.0681	9.79485	9.84158	9.53741	9.80937	0.874837	0.723868	0.747702	0.605568	0.731192	0.827431	0.854676	0.692207	0.835804	1.03293	0.836573	1.01012	0.809906	0.977919	1.20745
1779970_at	NA	NA	NA	6.36384	6.2312	6.02636	6.04448	5.73106	5.91128	0.912159	0.791423	0.801428	0.644933	0.730746	0.867637	0.878606	0.707041	0.801117	1.01264	0.814904	0.923332	0.80473	0.911805	1.13306
1778197_at	YGL183C	MND1	Protein required for recombination and meiotic nuclear division; forms a complex with Hop2p, which is involved in chromosome pairing and repair of meiotic double-strand breaks	5.01351	5.16367	5.39879	5.47688	5.84887	5.75054	1.10969	1.30611	1.37876	1.78429	1.66673	1.17701	1.24247	1.60792	1.50198	1.05562	1.36611	1.2761	1.29413	1.20886	0.934113
1774942_at	YBR200W-A	NA	Putative protein of unknown function; identified by fungal homology and RT-PCR	6.12985	6.07124	6.53127	6.27196	6.73161	6.91047	0.960189	1.32081	1.10352	1.51757	1.71788	1.37557	1.14927	1.58049	1.7891	0.835488	1.14897	1.30063	1.37521	1.55673	1.13199
1775498_at	YDR182W-A	NA	Putative protein of unknown function; identified by fungal homology and RT-PCR	6.58266	6.45503	7.1469	6.96482	7.26937	7.53622	0.915337	1.47861	1.3033	1.60962	1.93666	1.61537	1.42384	1.75849	2.11578	0.881433	1.0886	1.30978	1.23503	1.48597	1.20318
1775868_s_at	YNR072W	HXT17	Hexose transporter, up-regulated in media containing raffinose and galactose at pH 7.7 versus pH 4.7, repressed by high levels of glucose	7.89838	8.23282	8.42861	7.96471	8.55267	8.13118	1.26089	1.44416	1.04705	1.57385	1.17511	1.14535	0.830408	1.2482	0.931971	0.725025	1.0898	0.8137	1.50312	1.1223	0.74665
1771072_at	YMR159C	ATG16	Conserved protein that interacts with Atg12p-Atg5p conjugates to form Atg12p-Atg5p-Atg16p multimers, which localize to the pre-autophagosomal structure and are required for autophagy	6.97426	7.32982	7.40358	7.4952	7.59593	7.72738	1.27948	1.3466	1.43489	1.53865	1.68543	1.05245	1.12146	1.20256	1.31727	1.06557	1.14262	1.25162	1.07232	1.17461	1.09539
1773293_at	YHR214C-E	NA	Putative protein of unknown function; identified by gene-trapping, microarray-based expression analysis, and genome-wide homology searching	5.17783	5.38193	5.25488	5.28342	5.76598	5.69688	1.15197	1.05486	1.07594	1.50332	1.43301	0.915704	0.933997	1.305	1.24396	1.01998	1.42513	1.35848	1.39722	1.33187	0.953231
1774025_at	YDL205C	HEM3	Phorphobilinogen deaminase, catalyzes the conversion of 4-porphobilinogen to hydroxymethylbilane, the third step in the heme biosynthetic pathway; localizes to both the cytoplasm and nucleus; expression is regulated by Hap2p-Hap3p	8.25879	8.62643	8.22626	8.17081	7.60636	8.25613	1.29024	0.977706	0.940842	0.636209	0.998158	0.757769	0.729198	0.493093	0.773621	0.962296	0.650716	1.02092	0.676212	1.06092	1.56892
1779455_at	YLR329W	REC102	Protein involved in early stages of meiotic recombination; required for chromosome synapsis; forms a complex with Rec104p and Spo11p necessary during the initiation of recombination	6.51006	6.37225	6.85149	6.86278	7.22542	7.3075	0.908897	1.267	1.27696	1.64189	1.73801	1.394	1.40496	1.80647	1.91222	1.00786	1.29589	1.37174	1.28578	1.36105	1.05854
1772803_at	NA	NA	NA	5.4327	5.32599	4.94263	5.10938	4.80318	4.95065	0.928703	0.711989	0.799231	0.646394	0.715962	0.766649	0.860588	0.696017	0.770927	1.12253	0.90787	1.00558	0.80877	0.895814	1.10763
1778462_at	YNL277W-A	NA	Putative protein of unknown function	6.92111	7.07823	6.34617	6.6877	6.12119	5.75925	1.11506	0.671316	0.850624	0.574381	0.446937	0.602046	0.762852	0.515113	0.40082	1.2671	0.855605	0.665763	0.675247	0.525423	0.77812
1775308_at	YEL035C	UTR5	Protein of unknown function; transcription may be regulated by Gcr1p	8.11785	8.64443	7.966	8.0765	7.52738	7.58647	1.44051	0.900097	0.97175	0.664128	0.691894	0.624846	0.674587	0.461036	0.480312	1.07961	0.73784	0.768688	0.683435	0.712008	1.04181
1777275_at	NA	NA	NA	8.6013	8.66732	8.07877	8.14389	7.94115	7.92434	1.04683	0.696153	0.728296	0.632814	0.625482	0.665013	0.695718	0.604506	0.597503	1.04617	0.909015	0.898484	0.868896	0.858829	0.988415
1779369_at	YOR134W	BAG7	Rho GTPase activating protein (RhoGAP), stimulates the intrinsic GTPase activity of Rho1p, which plays a role in actin cytoskeleton organization and control of cell wall synthesis; structurally and functionally related to Sac7p	11.8726	11.6894	11.1454	10.9756	10.9501	10.434	0.880774	0.604078	0.537009	0.52762	0.368941	0.685849	0.609701	0.599041	0.418882	0.888972	0.87343	0.61075	0.982516	0.687029	0.699255
1779628_at	YDR033W	MRH1	Protein that localizes primarily to the plasma membrane, also found at the nuclear envelope; the authentic, non-tagged protein is detected in mitochondria in a phosphorylated state; has similarity to Hsp30p and Yro2p	13.7239	13.8008	13.2033	13.5017	13.1412	12.7977	1.05479	0.697117	0.857289	0.667717	0.526259	0.660909	0.812762	0.633036	0.498925	1.22976	0.957827	0.754907	0.778871	0.613864	0.788146
1773096_at	YLR081W	GAL2	Galactose permease, required for utilization of galactose; also able to transport glucose	14.5508	14.5224	14.1382	14.39	14.0191	13.7178	0.98051	0.751275	0.894513	0.691707	0.56136	0.766209	0.912293	0.705457	0.572518	1.19066	0.920711	0.747209	0.773279	0.627559	0.811557
1774685_at	YER045C	ACA1	Basic leucine zipper (bZIP) transcription factor of the ATF/CREB family, may regulate transcription of genes involved in utilization of non-optimal carbon sources	12.9277	12.544	12.3882	12.5715	12.368	12.2355	0.766479	0.688018	0.7812	0.678444	0.61889	0.897635	1.01921	0.885144	0.807445	1.13543	0.986084	0.899525	0.868464	0.79223	0.912219
1778141_at	YCL025C	AGP1	Low-affinity amino acid permease with broad substrate range, involved in uptake of asparagine, glutamine, and other amino acids; expression is regulated by the SPS plasma membrane amino acid sensor system (Ssy1p-Ptr3p-Ssy5p)	13.9452	13.7968	13.5794	13.6185	13.4322	13.2435	0.90226	0.776047	0.797363	0.700774	0.614859	0.860115	0.88374	0.776687	0.681465	1.02747	0.903004	0.792296	0.878864	0.771115	0.8774
1779019_at	YHL024W	RIM4	Putative RNA-binding protein required for the expression of early and middle sporulation genes	10.5772	11.0992	10.3064	10.3601	10.0561	9.73475	1.43596	0.828907	0.860301	0.696858	0.557707	0.577248	0.599111	0.485289	0.388385	1.03787	0.840695	0.672822	0.810016	0.648269	0.800317
1771190_at	YGR177C	ATF2	Alcohol acetyltransferase, may play a role in steroid detoxification; forms volatile esters during fermentation, which is important in brewing	6.42842	5.97134	6.72614	6.704	7.01107	7.37812	0.728455	1.2292	1.21048	1.49759	1.93146	1.6874	1.66171	2.05584	2.65145	0.984773	1.21835	1.57132	1.23719	1.59562	1.28971
1775271_at	YPL230W	USV1	Putative transcription factor containing a C2H2 zinc finger; mutation affects transcriptional regulation of genes involved in growth on non-fermentable carbon sources, response to salt stress and cell wall biosynthesis	13.0036	12.9414	12.7801	12.7323	12.6391	12.3853	0.957762	0.856471	0.828546	0.776711	0.651408	0.894242	0.865086	0.810964	0.680136	0.967396	0.906874	0.760573	0.937438	0.786206	0.838675
1774081_at	YOL126C	MDH2	Cytoplasmic malate dehydrogenase, one of three isozymes that catalyze interconversion of malate and oxaloacetate; involved in the glyoxylate cycle and gluconeogenesis during growth on two-carbon compounds; interacts with Pck1p and Fbp1	13.3449	13.5548	13.0279	13.1761	13.0741	12.7431	1.15655	0.802712	0.889599	0.828868	0.658936	0.694055	0.769181	0.71667	0.56974	1.10824	1.03258	0.820886	0.931731	0.740711	0.794983
AFFX-r2-Sc-TDH1-M_at	NA	NA	NA	13.8061	13.8496	13.2465	13.4276	13.2364	12.9721	1.03056	0.678481	0.769194	0.673732	0.560962	0.658361	0.746384	0.653753	0.544327	1.1337	0.993	0.826792	0.875893	0.729286	0.83262
1777188_at	YHR213W	NA	Putative protein of unknown function	4.45464	4.65393	5.00493	4.79666	5.00159	5.37491	1.14813	1.46438	1.26753	1.46099	1.89248	1.27544	1.10399	1.27249	1.64831	0.865575	0.997688	1.29234	1.15263	1.49304	1.29534
1773352_at	YPL060W	LPE10	Mitochondrial inner membrane magnesium transporter, involved in maintenance of magnesium concentrations inside mitochondria; indirectly affects splicing of group II introns; functionally and structurally related to Mrs2p	11.0446	11.0158	11.6105	11.3781	11.6107	11.7078	0.980294	1.4803	1.26008	1.48054	1.58358	1.51006	1.28542	1.5103	1.61541	0.851236	1.00016	1.06977	1.17495	1.25673	1.0696
1775190_at	YMR209C	NA	Putative protein of unknown function; YMR209C is not an essential gene	8.53993	8.52437	9.05083	8.85588	9.0612	9.18938	0.989277	1.42494	1.24483	1.43522	1.56857	1.44038	1.25832	1.45078	1.58557	0.873604	1.00722	1.1008	1.15294	1.26007	1.09291
1777476_at	YPR158W	NA	Putative protein of unknown function	9.01317	9.26094	9.32529	9.30558	9.55962	9.66855	1.18737	1.24153	1.22468	1.46049	1.57503	1.04561	1.03142	1.23002	1.32648	0.986432	1.17637	1.26862	1.19255	1.28607	1.07842
1772033_at	YOR128C	ADE2	Phosphoribosylaminoimidazole carboxylase, catalyzes a step in the 'de novo' purine nucleotide biosynthetic pathway; red pigment accumulates in mutant cells deprived of adenine	11.923	11.8556	11.624	11.6679	11.3474	11.3332	0.954354	0.81277	0.837891	0.670984	0.664395	0.851644	0.877966	0.703077	0.696173	1.03091	0.825552	0.817446	0.800801	0.792938	0.99018
1776337_at	YGL017W	ATE1	Arginyl-tRNA-protein transferase, catalyzes post-translational conjugation of arginine to the amino termini of acceptor proteins which are then subject to degradation via the N-end rule pathway	10.3356	10.598	10.8194	10.6989	10.8942	10.9313	1.19947	1.39843	1.28638	1.47288	1.51125	1.16588	1.07246	1.22795	1.25993	0.919875	1.05324	1.08067	1.14498	1.1748	1.02605
1772509_at	YEL007W	NA	Putative protein with sequence similarity to S. pombe gti1+ (gluconate transport inducer 1)	11.7629	11.7372	11.3237	11.5446	11.3352	11.1311	0.982374	0.737523	0.859576	0.74345	0.645376	0.750755	0.874999	0.756788	0.656955	1.16549	1.00804	0.875059	0.864903	0.750807	0.868083
1779344_at	YBR145W	ADH5	Alcohol dehydrogenase isoenzyme V; involved in ethanol production	11.4183	11.5891	10.8683	11.0831	10.8904	10.7738	1.12564	0.683014	0.792627	0.693555	0.639686	0.606779	0.704157	0.616143	0.568287	1.16048	1.01543	0.936563	0.875008	0.807045	0.922329
1773157_at	YFL026W	STE2	Receptor for alpha-factor pheromone; seven transmembrane-domain GPCR that interacts with both pheromone and a heterotrimeric G protein to initiate the signaling response that leads to mating between haploid a and alpha cells	11.8938	11.7492	11.6775	11.4454	11.3897	11.3078	0.904677	0.860809	0.732853	0.705102	0.666193	0.95151	0.810072	0.779396	0.736388	0.851354	0.819115	0.773915	0.962133	0.90904	0.944818
1771276_at	YPL057C	SUR1	Probable catalytic subunit of a mannosylinositol phosphorylceramide (MIPC) synthase, forms a complex with probable regulatory subunit Csg2p; function in sphingolipid biosynthesis is overlapping with that of Csh1p	13.1148	13.2911	12.7288	12.904	12.578	12.4434	1.12999	0.765225	0.86405	0.689276	0.627878	0.677195	0.764651	0.609983	0.555648	1.12914	0.900749	0.820514	0.797727	0.726668	0.910923
1777376_at	YKR093W	PTR2	Integral membrane peptide transporter, mediates transport of di- and tri-peptides; conserved protein that contains 12 transmembrane domains; PTR2 expression is regulated by the N-end rule pathway via repression by Cup9p	13.2138	13.5307	12.954	12.9008	12.7863	12.5245	1.24565	0.835224	0.804991	0.743561	0.620152	0.670513	0.646242	0.596926	0.497854	0.963802	0.890253	0.742498	0.923689	0.770384	0.83403
1774906_at	YOR107W	RGS2	Negative regulator of glucose-induced cAMP signaling; directly activates the GTPase activity of the heterotrimeric G protein alpha subunit Gpa2p	10.0963	10.5738	9.53318	9.87572	9.67763	9.34861	1.39232	0.676829	0.85821	0.748107	0.595548	0.486117	0.616389	0.537311	0.427739	1.26799	1.10531	0.879909	0.871707	0.693943	0.796074
1778254_at	YEL057C	NA	Protein of unknown function involved in telomere maintenance; target of UME6 regulation	13.0714	13.4504	12.8633	12.8276	12.714	12.3552	1.3004	0.865658	0.844529	0.780592	0.608707	0.665684	0.649436	0.600269	0.468091	0.975592	0.901733	0.703173	0.924293	0.720766	0.779802
1778903_at	YPL068C	NA	Protein of unknown function; green fluorescent protein (GFP)-fusion protein localizes to the nucleus and is induced in response to the DNA-damaging agent MMS	10.0283	9.73012	9.50923	9.81167	9.44581	9.35076	0.813266	0.697807	0.860561	0.667799	0.625219	0.858031	1.05815	0.821132	0.768776	1.23324	0.956996	0.895977	0.776004	0.726525	0.936239
1779778_at	NA	NA	NA	5.57331	5.41064	5.24407	5.32015	5.14161	4.883	0.893373	0.795956	0.839057	0.741388	0.619722	0.890955	0.9392	0.829875	0.693688	1.05415	0.931444	0.778589	0.883598	0.738594	0.835894
1778223_at	YAR035W	YAT1	Outer mitochondrial carnitine acetyltransferase, minor ethanol-inducible enzyme involved in transport of activated acyl groups from the cytoplasm into the mitochondrial matrix; phosphorylated	10.7668	11.1525	10.6213	10.6803	10.3959	10.0304	1.30647	0.904044	0.94182	0.773318	0.600236	0.691973	0.720887	0.591913	0.459432	1.04179	0.855398	0.663945	0.821089	0.637315	0.776182
1774019_at	YMR175W	SIP18	Protein of unknown function whose expression is induced by osmotic stress	14.2498	14.4062	13.7342	14.3002	13.6893	13.4769	1.1145	0.699508	1.03557	0.67809	0.585257	0.627643	0.929178	0.608426	0.52513	1.48042	0.969381	0.836669	0.6548	0.565155	0.863096
1777228_at	YMR230W-A	NA	Putative protein of unknown function	7.04093	6.92155	6.93402	7.47717	7.49078	7.97402	0.920582	0.928574	1.35307	1.36589	1.90935	1.00868	1.4698	1.48372	2.07407	1.45715	1.47095	2.05622	1.00947	1.41112	1.39788
1776607_at	YIL068C	SEC6	Essential 88kDa subunit of the exocyst complex, which mediates polarized targeting of secretory vesicles to active sites of exocytosis; dimeric form of Sec6p interacts with Sec9p in vitro and inhibits t-SNARE assembly	11.3719	11.4345	11.8575	11.5921	11.8503	11.9801	1.04436	1.40019	1.16489	1.3932	1.52435	1.34071	1.11541	1.33402	1.4596	0.831954	0.995008	1.08868	1.19599	1.30858	1.09414
1777799_at	YJL062W-A	NA	Putative protein of unknown function, identified based on comparison to related yeast species; the authentic, non-tagged protein is detected in highly purified mitochondria in high-throughput studies	12.2368	12.1973	11.7402	12.2887	11.7192	11.6006	0.972968	0.708761	1.03664	0.698518	0.643419	0.728452	1.06544	0.717925	0.661294	1.4626	0.985548	0.907807	0.67383	0.620678	0.92112
AFFX-r2-Sp-GPD3-M_at	NA	NA	NA	8.5135	8.52066	8.10849	8.22298	7.97884	7.739	1.00498	0.755233	0.81761	0.690325	0.584594	0.751494	0.813562	0.686907	0.5817	1.08259	0.914055	0.774058	0.844321	0.715004	0.846839
1779188_at	NA	NA	NA	5.46667	5.43807	5.2076	5.36204	5.2579	4.84541	0.980372	0.835625	0.930044	0.86527	0.650103	0.852356	0.948664	0.882593	0.663119	1.11299	1.03548	0.777984	0.930354	0.699003	0.75133
1774868_at	YIL001W	NA	Putative protein of unknown function; contains a BTB/POZ domain which generally function in protein interactions; deletion slightly improved competitive fitness in rich media; GFP-tagged protein is localized to the cytoplasm	9.14118	9.25554	9.57771	9.48312	9.50755	9.75449	1.0825	1.35335	1.26746	1.28911	1.52977	1.25021	1.17087	1.19086	1.41319	0.936539	0.952533	1.13036	1.01708	1.20696	1.18669
1771892_at	YDR519W	FPR2	Membrane-bound peptidyl-prolyl cis-trans isomerase (PPIase), binds to the drugs FK506 and rapamycin; expression pattern suggests possible involvement in ER protein trafficking	12.694	12.6576	12.9865	12.9042	13.1606	13.2976	0.975091	1.22476	1.15681	1.38179	1.51951	1.25605	1.18636	1.41708	1.55832	0.944513	1.12821	1.24065	1.19448	1.31354	1.09967
1778312_at	YKL043W	PHD1	Transcriptional activator that enhances pseudohyphal growth; regulates expression of FLO11, an adhesin required for pseudohyphal filament formation; similar to StuA, an A. nidulans developmental regulator; potential Cdc28p substrate	11.758	11.6769	11.7186	11.577	11.4149	11.1288	0.945344	0.973026	0.882057	0.788324	0.646525	1.02928	0.933054	0.833901	0.683904	0.906509	0.810177	0.664447	0.893734	0.732974	0.820126
1776399_at	YNL218W	MGS1	Protein with DNA-dependent ATPase and ssDNA annealing activities involved in maintenance of genome; interacts functionally with DNA polymerase delta; homolog of human Werner helicase interacting protein (WHIP)	8.59397	8.39898	8.89964	8.85168	9.17516	9.33418	0.873578	1.23599	1.19558	1.49608	1.67042	1.41486	1.3686	1.71259	1.91216	0.967304	1.21043	1.35148	1.25134	1.39716	1.11653
1771682_at	YOR344C	TYE7	Serine-rich protein that contains a basic-helix-loop-helix (bHLH) DNA binding motif; binds E-boxes of glycolytic genes and contributes to their activation; may function as a transcriptional activator in Ty1-mediated gene expression	11.9219	12.0724	11.3747	11.7855	11.5266	11.3125	1.10996	0.684379	0.909839	0.760334	0.655468	0.616577	0.819701	0.685008	0.590531	1.32944	1.11098	0.957757	0.83568	0.720422	0.862079
1772030_at	YKL185W	ASH1	Zinc-finger inhibitor of HO transcription; mRNA is localized and translated in the distal tip of anaphase cells, resulting in accumulation of Ash1p in daughter cell nuclei and inhibition of HO expression; potential Cdc28p substrate	13.5103	13.4214	13.2316	13.1689	13.0274	12.9063	0.940275	0.824371	0.78931	0.715546	0.657936	0.876734	0.839446	0.760996	0.699727	0.957469	0.86799	0.798106	0.906546	0.833558	0.919488
1770506_at	YIL162W	SUC2	Invertase, sucrose hydrolyzing enzyme; a secreted, glycosylated form is regulated by glucose repression, and an intracellular, nonglycosylated enzyme is produced constitutively	12.7763	12.8865	12.3372	13.0133	12.453	12.0773	1.07938	0.737571	1.17856	0.799246	0.61599	0.683326	1.09188	0.740465	0.570687	1.59789	1.08362	0.835161	0.678155	0.522664	0.770715
1770296_at	NA	NA	NA	6.76215	6.46288	6.32601	6.41308	6.3144	6.03696	0.812661	0.73911	0.785088	0.733185	0.604917	0.909493	0.966071	0.902203	0.744366	1.06221	0.991984	0.81844	0.933889	0.770509	0.825054
1776393_at	YOR249C	APC5	Subunit of the Anaphase-Promoting Complex/Cyclosome (APC/C), which is a ubiquitin-protein ligase required for degradation of anaphase inhibitors, including mitotic cyclins, during the metaphase/anaphase transition	9.04854	9.04884	9.58784	9.34686	9.62584	9.7217	1.00021	1.45326	1.22971	1.49205	1.59455	1.45296	1.22946	1.49174	1.59422	0.846176	1.02669	1.09723	1.21333	1.29669	1.0687
1777575_at	YJR115W	NA	Putative protein of unknown function	10.2687	10.6322	9.83214	10.1361	9.97389	9.33014	1.2865	0.738893	0.912177	0.815177	0.521753	0.574343	0.709036	0.633638	0.405559	1.23452	1.10324	0.706127	0.893661	0.571986	0.640048
1774462_at	YNL236W	SIN4	Subunit of the RNA polymerase II mediator complex; associates with core polymerase subunits to form the RNA polymerase II holoenzyme; contributes to both postive and negative transcriptional regulation; dispensible for basal transcription	10.6086	10.1428	10.5356	10.7106	10.5708	11.2326	0.724059	0.950621	1.07326	0.974102	1.54107	1.31291	1.48228	1.34534	2.12837	1.129	1.0247	1.62111	0.907614	1.43588	1.58204
1772016_at	YIL070C	MAM33	Acidic protein of the mitochondrial matrix involved in oxidative phosphorylation; related to the human complement receptor gC1q-R	11.5522	11.4274	10.9733	11.6593	10.9798	10.7855	0.917128	0.6695	1.07709	0.672495	0.587765	0.729996	1.17442	0.733261	0.640875	1.6088	1.00447	0.877916	0.624362	0.545696	0.874007
1769443_at	YDR501W	PLM2	Protein required for partitioning of the 2-micron plasmid	5.63419	5.69606	5.64504	5.93095	5.99404	6.26148	1.04381	1.00754	1.22838	1.28329	1.54466	0.965252	1.17682	1.22943	1.47982	1.21918	1.27368	1.5331	1.0447	1.25748	1.20367
1771211_at	YLR037C	DAN2	Cell wall mannoprotein with similarity to Tir1p, Tir2p, Tir3p, and Tir4p; expressed under anaerobic conditions, completely repressed during aerobic growth	13.1384	13.0713	12.8111	12.9212	12.5762	12.4266	0.954586	0.797049	0.860254	0.677277	0.610559	0.834968	0.901181	0.709499	0.639606	1.0793	0.849731	0.766024	0.787299	0.709743	0.90149
1776054_at	YIL056W	VHR1	Transcriptional activator, required for the vitamin H-responsive element (VHRE) mediated induction of VHT1 (Vitamin H transporter) and BIO5 (biotin biosynthesis intermediate transporter) in response to low biotin concentrations	11.8694	12.237	11.3259	11.9	11.3955	11.2764	1.29026	0.686128	1.02146	0.720051	0.662994	0.531777	0.791676	0.558068	0.513847	1.48874	1.04944	0.966283	0.70492	0.649063	0.92076
1773285_at	YNL090W	RHO2	Non-essential small GTPase of the Rho/Rac subfamily of Ras-like proteins, involved in the establishment of cell polarity and in microtubule assembly	9.77483	9.84874	10.0306	10.09	10.3021	10.5096	1.05256	1.19397	1.24413	1.44121	1.66412	1.13434	1.182	1.36924	1.58101	1.04201	1.20708	1.39377	1.15841	1.33758	1.15467
1779973_at	YKR091W	SRL3	Cytoplasmic protein that, when overexpressed, suppresses the lethality of a rad53 null mutation; potential Cdc28p substrate	13.3007	13.1407	12.9285	12.7541	12.7591	12.6659	0.894996	0.772586	0.684634	0.687021	0.644045	0.863229	0.764958	0.767624	0.719606	0.886159	0.889248	0.833621	1.00349	0.940713	0.937446
1774295_at	YLR424W	SPP382	Essential protein that forms a dimer with Ntr2p; also forms a trimer, with Ntr2p and Prp43p, that is involved in spliceosome disassembly; found also in a multisubunit complex with the splicing factor Clf1p; suppressor of prp38-1 mutation	10.0516	10.1776	10.4272	10.3594	10.6266	10.6464	1.09133	1.29738	1.23787	1.48975	1.51036	1.18881	1.13428	1.36508	1.38397	0.954132	1.14828	1.16416	1.20348	1.22013	1.01383
1772854_at	YOL017W	ESC8	Protein involved in telomeric and mating-type locus silencing, interacts with Sir2p and also interacts with the Gal11p, which is a component of the RNA pol II mediator complex	8.52485	8.53488	8.98371	8.77077	9.04946	9.16812	1.00698	1.37446	1.18585	1.43855	1.56187	1.36493	1.17763	1.42858	1.55105	0.862777	1.04663	1.13636	1.2131	1.31709	1.08573
1775051_at	NA	NA	NA	6.69389	6.63793	6.51086	6.33971	6.43287	6.07895	0.961955	0.880851	0.782316	0.834496	0.652957	0.915689	0.813256	0.867501	0.678781	0.888136	0.947375	0.741279	1.0667	0.834645	0.782456
1777439_at	NA	NA	NA	4.63998	4.64785	4.27614	4.41408	4.15092	3.90608	1.00547	0.777091	0.855063	0.712486	0.601274	0.772865	0.850413	0.708612	0.598005	1.10034	0.916864	0.77375	0.833256	0.703193	0.84391
1776958_at	YNL058C	NA	Putative protein of unknown function; green fluorescent protein (GFP)-fusion protein localizes to the vacuole; YNL058C is not an essential gene	10.7728	10.5768	10.5588	10.2169	10.4797	10.1799	0.872952	0.862127	0.680233	0.81613	0.663038	0.9876	0.779233	0.934908	0.759536	0.789017	0.946647	0.769073	1.19978	0.974722	0.812417
1779615_at	YBR092C	PHO3	Constitutively expressed acid phosphatase similar to Pho5p; brought to the cell surface by transport vesicles; hydrolyzes thiamin phosphates in the periplasmic space, increasing cellular thiamin uptake; expression is repressed by thiamin	11.7637	11.7863	11.4371	11.4233	11.423	11.1335	1.0158	0.797427	0.789828	0.789639	0.64607	0.785026	0.777546	0.77736	0.636023	0.990472	0.990234	0.810194	0.99976	0.817988	0.818184
1777128_at	YGR153W	NA	Putative protein of unknown function	9.53531	9.38192	9.82402	9.72118	10.0539	10.1716	0.899137	1.22155	1.1375	1.43251	1.55434	1.35858	1.26511	1.59321	1.72871	0.931197	1.1727	1.27243	1.25935	1.36645	1.08505
1773370_at	YKL201C	MNN4	Putative positive regulator of mannosylphosphate transferase (Mnn6p), involved in mannosylphosphorylation of N-linked oligosaccharides; expression increases in late-logarithmic and stationary growth phases	9.94646	10.1032	10.29	10.1593	10.4952	10.6522	1.11475	1.26883	1.15893	1.46279	1.631	1.13822	1.03963	1.31221	1.46311	0.913387	1.15287	1.28544	1.26219	1.40733	1.115
1771791_s_at	NA	NA	NA	13.2144	13.2729	12.8767	13.1711	12.9299	12.5827	1.04142	0.791328	0.970483	0.821045	0.645456	0.759854	0.931883	0.788388	0.619783	1.2264	1.03755	0.815662	0.846016	0.665087	0.78614
1779527_at	NA	NA	NA	5.75028	5.44239	5.22982	5.22928	5.2756	5.15755	0.807824	0.697149	0.696889	0.719625	0.663086	0.862996	0.862675	0.890819	0.820831	0.999628	1.03224	0.95114	1.03262	0.951495	0.921434
1770659_at	YPL017C	IRC15	Putative S-adenosylmethionine-dependent methyltransferase of the seven beta-strand family, required for accurate meiotic chromosome segregation; null mutant displays increased levels of spontaneous Rad52 foci	9.74947	9.77964	9.43427	9.49087	9.37616	9.13532	1.02113	0.803738	0.835897	0.772006	0.653312	0.787105	0.818599	0.75603	0.639792	1.04001	0.960519	0.812842	0.923565	0.78157	0.846253
1771935_at	YDR147W	EKI1	Ethanolamine kinase, primarily responsible for phosphatidylethanolamine synthesis via the CDP-ethanolamine pathway; exhibits some choline kinase activity, thus contributing to phosphatidylcholine synthesis via the CDP-choline pathway	8.05177	7.8906	8.3852	8.39406	8.48261	8.67302	0.894295	1.26	1.26776	1.34802	1.5382	1.40893	1.41761	1.50735	1.72002	1.00616	1.06985	1.2208	1.06331	1.21332	1.14109
1777196_at	YKR097W	PCK1	Phosphoenolpyruvate carboxykinase, key enzyme in gluconeogenesis, catalyzes early reaction in carbohydrate biosynthesis, glucose represses transcription and accelerates mRNA degradation, regulated by Mcm1p and Cat8p, located in the cytosol	13.1275	13.0819	12.5677	12.932	12.6476	12.3268	0.968865	0.678358	0.873241	0.717013	0.574069	0.700157	0.901302	0.740054	0.592517	1.28729	1.05698	0.846263	0.821094	0.6574	0.800639
AFFX-Scv2-r2-Ec-bioC-3_at	NA	NA	NA	10.508	10.642	10.0018	10.4598	10.3702	9.8964	1.09733	0.704075	0.967144	0.908902	0.654473	0.641626	0.881363	0.828287	0.596424	1.37364	1.29092	0.92955	0.93978	0.676706	0.720069
1779669_at	YMR158W	MRPS8	Mitochondrial ribosomal protein of the small subunit	11.9565	11.6921	11.4078	11.9612	11.4962	11.3522	0.832525	0.683624	1.00331	0.726833	0.657807	0.821145	1.20514	0.873046	0.790135	1.46763	1.06321	0.962235	0.724438	0.655639	0.905032
AFFX-BioC-3_at	NA	NA	NA	9.80556	9.96483	9.25077	9.7338	9.57907	9.21273	1.11672	0.680752	0.951476	0.854708	0.66304	0.609599	0.852026	0.765372	0.593738	1.39768	1.25553	0.973982	0.898297	0.696854	0.775751
1771486_at	NA	NA	NA	6.36474	6.24309	5.99985	6.07148	5.80143	5.69141	0.919132	0.776527	0.816052	0.676744	0.627056	0.844848	0.88785	0.736286	0.682226	1.0509	0.871501	0.807513	0.829291	0.768402	0.926577
1776925_at	YBL059C-A	NA	Putative protein of unknown function; contains twin Cx9C motifs that can form coiled coil-helix-coiled-coil helix fold; green fluorescent protein (GFP)-fusion protein localizes to the cytoplasm and nucleus	11.7373	11.7314	11.2173	11.7977	11.2002	11.0959	0.995909	0.697357	1.04276	0.689169	0.641094	0.700222	1.04704	0.692	0.643727	1.4953	0.988258	0.919319	0.660908	0.614804	0.930241
1778098_at	YPR046W	MCM16	Protein involved in kinetochore-microtubule mediated chromosome segregation; binds to centromere DNA	8.92718	8.54985	9.18546	9.14611	9.39238	9.53787	0.769859	1.19605	1.16386	1.38051	1.52698	1.5536	1.51179	1.7932	1.98345	0.973089	1.15422	1.27668	1.18614	1.31199	1.1061
AFFX-r2-Ec-bioB-M_at	NA	NA	NA	9.242	9.42137	8.67668	9.18362	8.94956	8.63673	1.13239	0.675805	0.960341	0.816519	0.657348	0.596795	0.848066	0.721059	0.580496	1.42103	1.20822	0.972689	0.850239	0.684494	0.805061
1772681_s_at	YOR394W	PAU21	Hypothetical protein	6.90856	6.77726	7.08986	7.12982	7.48933	7.67707	0.913009	1.1339	1.16575	1.49565	1.70351	1.24194	1.27682	1.63815	1.86582	1.02808	1.31903	1.50234	1.28299	1.4613	1.13898
1780018_at	YLR126C	NA	Putative protein of unknown function with similarity to glutamine amidotransferase proteins; has Aft1p-binding motif in the promoter; may be involved in copper and iron homeostasis; YLR126C is not an essential protein	9.81322	10.0131	10.1476	9.8962	10.2812	10.4199	1.14858	1.26085	1.05921	1.38318	1.5227	1.09774	0.922187	1.20425	1.32573	0.840076	1.09703	1.20768	1.30587	1.43759	1.10087
1770558_at	YDL105W	NSE4	Nuclear protein that plays a role in the function of the Smc5p-Rhc18p complex	6.94249	7.45963	7.49975	7.455	7.50649	7.66305	1.43111	1.47147	1.42654	1.47837	1.64783	1.0282	0.996801	1.03302	1.15143	0.969462	1.00469	1.11985	1.03633	1.15513	1.11463
1772377_at	YPL121C	MEI5	Meiosis specific protein involved in DMC1-dependent meiotic recombination, forms heterodimer with Sae3p; proposed to be an assembly factor for Dmc1p	3.64377	3.66369	3.90979	4.09316	4.14991	4.46744	1.01391	1.20248	1.36547	1.42025	1.7699	1.18599	1.34674	1.40076	1.74562	1.13554	1.18109	1.47187	1.04012	1.29619	1.24619
1773950_at	NA	NA	NA	5.89334	5.83205	5.41347	5.54156	5.45244	5.17538	0.958408	0.71704	0.783618	0.736673	0.607957	0.748158	0.817625	0.768643	0.63434	1.09285	1.02738	0.84787	0.940093	0.775833	0.825273
1778419_at	NA	NA	NA	5.46631	5.4051	5.30868	5.27701	5.16007	4.7352	0.958458	0.896492	0.877028	0.808743	0.60244	0.935348	0.91504	0.843796	0.628552	0.978288	0.90212	0.671998	0.922142	0.686912	0.744909
1769482_at	YLR125W	NA	Putative protein of unknown function; mutant has decreased Ty3 transposition; YLR125W is not an essential gene	8.47721	8.76459	8.86887	8.71845	8.85633	9.09713	1.22042	1.3119	1.18201	1.30056	1.53679	1.07496	0.968526	1.06566	1.25923	0.90099	0.99135	1.17142	1.10029	1.30015	1.18164
1777139_at	NA	NA	NA	5.79512	5.61775	5.54506	5.36494	5.21222	5.13477	0.884313	0.840862	0.74217	0.66762	0.632728	0.950865	0.839262	0.754959	0.715502	0.88263	0.79397	0.752475	0.899551	0.852537	0.947737
1779450_at	YNR014W	NA	Putative protein of unknown function; expression is cell-cycle regulated, Azf1p-dependent, and heat-inducible	10.8161	11.1561	10.6556	10.7388	10.5533	10.1538	1.26572	0.894683	0.947806	0.833472	0.631876	0.706858	0.748828	0.658497	0.499223	1.05938	0.931584	0.706257	0.87937	0.666673	0.758125
1773469_at	YDL186W	NA	Putative protein of unknown function; YDL186W is not an essential gene	4.56826	4.5523	4.91285	4.85199	4.94491	5.15937	0.988994	1.26979	1.21734	1.29832	1.5064	1.28392	1.23088	1.31277	1.52316	0.95869	1.02247	1.18634	1.06653	1.23746	1.16027
1777645_at	YDR366C	NA	Putative protein of unknown function	6.89389	6.90928	7.18427	7.10799	7.46918	7.48132	1.01073	1.22297	1.15998	1.48998	1.50257	1.20999	1.14767	1.47417	1.48662	0.948495	1.21833	1.22863	1.28449	1.29535	1.00845
1778506_at	NA	NA	NA	5.1303	4.91348	4.85325	4.58188	4.59223	4.48631	0.860458	0.825274	0.683768	0.688691	0.63994	0.95911	0.794655	0.800377	0.74372	0.828534	0.8345	0.775427	1.0072	0.935902	0.929212
1769865_at	YMR048W	CSM3	Protein required for accurate chromosome segregation during meiosis	8.1606	8.39021	8.46975	8.57098	8.70499	8.76955	1.17252	1.23897	1.32903	1.4584	1.52515	1.05668	1.13349	1.24382	1.30075	1.07269	1.17711	1.23098	1.09734	1.14756	1.04577
1779129_at	YJL153C	INO1	Inositol 1-phosphate synthase, involved in synthesis of inositol phosphates and inositol-containing phospholipids; transcription is coregulated with other phospholipid biosynthetic genes by Ino2p and Ino4p, which bind the UASINO DNA element	9.59021	9.94683	10.0096	9.88542	10.1304	10.2072	1.28043	1.33738	1.22707	1.4542	1.5337	1.04448	0.95833	1.13572	1.19781	0.917517	1.08735	1.1468	1.1851	1.24989	1.05467
1772894_at	YBL097W	BRN1	Essential protein required for chromosome condensation, likely to function as an intrinsic component of the condensation machinery, may influence multiple aspects of chromosome transmission and dynamics	4.99579	5.29464	5.13402	5.53335	5.37585	5.67004	1.23016	1.10055	1.45152	1.3014	1.59577	0.89464	1.17994	1.05791	1.2972	1.3189	1.1825	1.44997	0.896579	1.09938	1.2262
1769406_at	YDR144C	MKC7	GPI-anchored aspartyl protease (yapsin) involved in protein processing; shares functions with Yap3p and Kex2p	7.9396	7.52228	8.20561	8.12399	8.40336	8.55654	0.748813	1.20247	1.13633	1.37913	1.53361	1.60584	1.51751	1.84175	2.04805	0.944994	1.14691	1.27538	1.21367	1.34962	1.11201
1769816_at	NA	NA	NA	4.90893	4.63098	4.57937	4.52737	4.36174	4.30908	0.824764	0.795782	0.767608	0.684353	0.659821	0.96486	0.9307	0.829756	0.800012	0.964596	0.859975	0.829148	0.891539	0.859581	0.964154
1773126_at	YNL146C-A	NA	Putative protein of unknown function	7.96961	7.82762	8.24668	8.27306	8.46283	8.62962	0.906266	1.21173	1.23409	1.40758	1.58009	1.33705	1.36173	1.55316	1.74351	1.01845	1.16163	1.304	1.14058	1.28037	1.12256
1769687_at	NA	NA	NA	5.62082	5.55089	5.32824	5.39066	5.17303	4.89546	0.952685	0.816441	0.852543	0.733166	0.604846	0.856989	0.894884	0.769578	0.634885	1.04422	0.898003	0.740833	0.859976	0.709461	0.824978
1770651_at	YBR296C-A	NA	Putative protein of unknown function; identified by gene-trapping, microarray-based expression analysis, and genome-wide homology searching	4.91949	4.83246	5.32085	5.19065	5.34069	5.62795	0.941462	1.32076	1.20678	1.33905	1.63406	1.40288	1.28182	1.42231	1.73566	0.913706	1.01385	1.23722	1.1096	1.35406	1.22032
1775937_at	YMR030W-A	NA	Putative protein of unknown function	6.86022	7.01724	7.27049	7.11628	7.39402	7.47518	1.11498	1.32893	1.19421	1.44774	1.53151	1.19189	1.07106	1.29844	1.37358	0.898624	1.0894	1.15244	1.2123	1.28245	1.05787
1778243_at	YLR414C	NA	Putative protein of unknown function; green fluorescent protein (GFP)-fusion protein localizes to the bud and cytoplasm; Hog1p is required for transcriptional induction in response to cell wall damage; YLR414C is not an essential gene	13.4579	13.1232	13.1346	12.9246	12.9131	12.8554	0.792957	0.799229	0.690984	0.68548	0.658629	1.00791	0.871402	0.86446	0.830598	0.864563	0.857676	0.82408	0.992033	0.953175	0.960829
1771988_at	YGL175C	SAE2	Endonuclease that processes hairpin DNA structures with the MRX complex; involved in meiotic and mitotic double-strand break repair; phosphorylated in response to DNA damage and required for normal resistance to DNA-damaging agents	7.33706	7.34776	7.54332	7.3557	7.76533	7.93307	1.00744	1.15369	1.01301	1.34562	1.51153	1.14517	1.00552	1.33568	1.50037	0.878057	1.16636	1.31017	1.32834	1.49213	1.1233
1771792_at	YLR120C	YPS1	Aspartic protease, attached to the plasma membrane via a glycosylphosphatidylinositol (GPI) anchor	11.9654	12.0523	11.5124	11.4882	11.5728	11.2743	1.06208	0.730523	0.718342	0.761723	0.619351	0.687826	0.676357	0.717202	0.583152	0.983326	1.04271	0.847818	1.06039	0.862195	0.813092
1776772_at	YMR251W	GTO3	Omega class glutathione transferase; putative cytosolic localization	6.08812	6.4251	6.45137	6.19345	6.63563	6.72474	1.26311	1.28632	1.07573	1.46156	1.55468	1.01837	0.851658	1.15712	1.23084	0.836291	1.13624	1.20863	1.35866	1.44523	1.06371
1775229_at	NA	NA	NA	5.57711	5.45015	5.38631	5.41841	5.27054	4.96206	0.915764	0.876123	0.895831	0.808561	0.652907	0.956714	0.978234	0.882937	0.712964	1.02249	0.922885	0.745222	0.902582	0.728828	0.807492
1771308_at	NA	NA	NA	7.05504	6.98427	6.63379	6.95678	6.55181	6.39088	0.952125	0.746776	0.934153	0.705524	0.631054	0.784326	0.981125	0.741	0.662785	1.25091	0.944761	0.845038	0.755256	0.675536	0.894447
1773341_at	YMR105W-A	NA	Putative protein of unknown function	5.84542	5.98896	5.86192	6.0259	6.13005	6.4985	1.10461	1.0115	1.13326	1.2181	1.57253	0.915709	1.02594	1.10274	1.4236	1.12037	1.20424	1.55464	1.07486	1.38761	1.29097
1774523_at	YGR226C	NA	Dubious open reading frame, unlikely to encode a protein; not conserved in closely related Saccharomyces species; overlaps significantly with a verified ORF, AMA1/YGR225W	5.39175	5.89427	5.55336	5.5623	5.56973	6.01649	1.41669	1.11853	1.12549	1.1313	1.54193	0.789539	0.794449	0.798552	1.0884	1.00622	1.01141	1.37853	1.00516	1.37001	1.36297
AFFX-r2-Sp-GPD3-5_at	NA	NA	NA	6.57621	6.56484	6.17998	6.28944	6.0788	5.99068	0.992151	0.759843	0.819737	0.708378	0.666403	0.765854	0.826223	0.713982	0.671675	1.07883	0.93227	0.877027	0.864152	0.812946	0.940744
1774631_at	YMR182W-A	NA	Putative protein of unknown function	9.82337	10.2625	9.37012	9.58406	9.33622	9.14009	1.35576	0.730397	0.847154	0.713437	0.622749	0.538736	0.624855	0.526226	0.459336	1.15985	0.976779	0.852617	0.842157	0.735108	0.872887
1770421_at	NA	NA	NA	6.31075	6.22106	5.88558	6.02865	5.74547	5.65559	0.939725	0.744749	0.822391	0.675822	0.635004	0.792519	0.87514	0.71917	0.675734	1.10425	0.907449	0.852641	0.821777	0.772143	0.939602
1779511_at	YMR316W	DIA1	Protein of unknown function, involved in invasive and pseudohyphal growth; green fluorescent protein (GFP)-fusion protein localizes to the cytoplasm in a punctate pattern	12.2586	11.8539	11.6427	11.6299	11.5957	11.4244	0.7554	0.652518	0.646762	0.63162	0.560881	0.863805	0.856185	0.836139	0.742495	0.991178	0.967973	0.859564	0.976588	0.867214	0.888004
1779659_at	YBR056W-A	NA	Dubious open reading frame unlikely to encode a protein, based on available experimental and comparative sequence data; partially overlaps the dubious ORF YBR056C-B	12.9316	12.5373	12.1947	12.3431	12.1492	11.9596	0.760866	0.600048	0.665061	0.581408	0.509802	0.788638	0.874084	0.76414	0.670029	1.10835	0.968935	0.849602	0.874218	0.76655	0.876841
1777392_at	NA	NA	NA	5.3511	5.10512	5.0375	5.09241	4.95718	4.70898	0.843246	0.804635	0.835846	0.761058	0.640773	0.954211	0.991224	0.902534	0.759889	1.03879	0.945843	0.796353	0.910524	0.766617	0.841951
AFFX-r2-Sp-28SrRNA-3_at	NA	NA	NA	6.50655	6.66341	7.01574	6.68672	6.85838	7.12426	1.11486	1.42325	1.13302	1.27618	1.53444	1.27661	1.01629	1.14469	1.37635	0.79608	0.896665	1.07813	1.12635	1.35429	1.20237
1771373_at	YHR139C	SPS100	Protein required for spore wall maturation; expressed during sporulation; may be a component of the spore wall	11.0288	11.6184	10.5864	11.0423	10.75	10.3568	1.50475	0.735889	1.00934	0.824233	0.627608	0.489043	0.670769	0.547753	0.417084	1.3716	1.12005	0.852857	0.816605	0.621799	0.761444
1772193_at	YLR297W	NA	Putative protein of unknown function; green fluorescent protein (GFP)-fusion protein localizes to the vacuole; YLR297W is not an essential gene; induced by treatment with 8-methoxypsoralen and UVA irradiation	10.9755	11.366	10.4879	10.9874	10.9065	10.757	1.31088	0.71323	1.0083	0.953325	0.859504	0.544084	0.76918	0.72724	0.655669	1.41371	1.33663	1.20509	0.945474	0.852426	0.901585
1769741_at	YDR119W	VBA4	Protein of unknown function with proposed role as a basic amino acid permease based on phylogeny; GFP-fusion protein localizes to vacuolar membrane; physical interaction with Atg27p suggests a possible role in autophagy; non-essential gene	10.7321	10.3191	11.0993	10.6417	11.0255	11.2193	0.751051	1.28983	0.939234	1.2255	1.4017	1.71736	1.25056	1.63172	1.86631	0.728185	0.95013	1.08673	1.30479	1.49238	1.14377
1769586_at	YOL028C	YAP7	Putative basic leucine zipper (bZIP) transcription factor	9.28988	8.88366	9.64225	9.47846	9.63958	9.78581	0.754602	1.27666	1.13965	1.2743	1.41023	1.69183	1.51026	1.6887	1.86884	0.892678	0.998148	1.10462	1.11815	1.23743	1.10667
1779503_s_at	YFL062W	COS4	Protein of unknown function, member of the DUP380 subfamily of conserved, often subtelomerically-encoded proteins	13.0837	12.9539	13.6187	13.0615	13.5263	13.5492	0.913937	1.44899	0.984701	1.35905	1.38081	1.58544	1.07743	1.48703	1.51084	0.679577	0.937928	0.952947	1.38016	1.40226	1.01601
1771627_at	YGR295C	COS6	Protein of unknown function, member of the DUP380 subfamily of conserved, often subtelomerically-encoded proteins	11.2781	11.0786	11.8452	11.077	11.4032	11.5115	0.870834	1.4815	0.869918	1.09059	1.17561	1.70125	0.998948	1.25235	1.34998	0.587186	0.736135	0.793525	1.25367	1.3514	1.07796
1770067_at	YJR140C	HIR3	Subunit of the HIR complex, a nucleosome assembly complex involved in regulation of histone gene transcription; involved in position-dependent gene silencing and nucleosome reassembly	9.29847	9.07488	9.7309	9.45944	9.84786	9.85779	0.856433	1.3495	1.11803	1.46347	1.47357	1.57572	1.30545	1.70879	1.72059	0.828481	1.08445	1.09194	1.30896	1.318	1.00691
1777793_at	YGL117W	NA	Putative protein of unknown function	12.5856	13.0113	12.2142	12.2125	12.2543	12.1853	1.34322	0.773063	0.772118	0.794859	0.757716	0.57553	0.574827	0.591757	0.564105	0.998778	1.02819	0.980148	1.02945	0.981346	0.95327
1771893_at	YNL251C	NRD1	RNA-binding protein that interacts with the C-terminal domain of the RNA polymerase II large subunit (Rpo21p), preferentially at phosphorylated Ser5; required for transcription termination and 3' end maturation of nonpolyadenylated RNAs	10.8394	10.4134	11.0459	10.6564	10.6784	10.5815	0.744316	1.15382	0.88085	0.894397	0.836277	1.55018	1.18344	1.20164	1.12355	0.763419	0.77516	0.724788	1.01538	0.949397	0.935018
1775443_at	YHR033W	NA	Putative protein of unknown function; epitope-tagged protein localizes to the cytoplasm	11.9286	12.4518	11.8132	11.8893	11.8586	11.5622	1.43706	0.923118	0.973095	0.952595	0.775701	0.642366	0.677144	0.662878	0.539784	1.05414	1.03193	0.840305	0.978933	0.797148	0.814303
1769659_at	YIR039C	YPS6	Putative GPI-anchored aspartic protease	11.4599	11.4018	12.0209	11.5057	11.9091	11.9377	0.960542	1.47533	1.03227	1.36533	1.39267	1.53594	1.07468	1.42142	1.44988	0.699688	0.925437	0.943969	1.32264	1.34913	1.02003
1770248_at	YNL011C	NA	Putative protein of unknown function; YNL011C is not an essential gene	9.48586	9.11085	9.80159	9.48883	9.65227	9.72647	0.7711	1.24464	1.00206	1.12226	1.18149	1.61411	1.29952	1.45541	1.53222	0.805099	0.901677	0.949263	1.11996	1.17906	1.05278
1776064_at	YKL217W	JEN1	Lactate transporter, required for uptake of lactate and pyruvate; phosphorylated; expression is derepressed by transcriptional activator Cat8p during respiratory growth, and repressed in the presence of glucose, fructose, and mannose	12.9451	13.3613	12.4779	13.0497	12.5493	12.3866	1.33447	0.723392	1.07518	0.760091	0.679019	0.542081	0.805698	0.569582	0.508829	1.48631	1.05073	0.93866	0.706941	0.631538	0.893339
1777846_at	YBL002W	HTB2	Histone H2B, core histone protein required for chromatin assembly and chromosome function; nearly identical to HTB1; Rad6p-Bre1p-Lge1p mediated ubiquitination regulates transcriptional activation, meiotic DSB formation and H3 methylation	9.59695	9.95495	9.20709	9.64235	9.55494	9.50559	1.28165	0.763204	1.03197	0.971306	0.938642	0.595486	0.805192	0.757856	0.732371	1.35216	1.27267	1.22987	0.941213	0.909561	0.966371
1777997_at	YMR162C	DNF3	Aminophospholipid translocase (flippase) that maintains membrane lipid asymmetry in post-Golgi secretory vesicles; localizes to the trans-Golgi network; likely involved in protein transport; type 4 P-type ATPase	9.98713	9.66647	10.3922	10.0831	10.4191	10.4394	0.800703	1.32413	1.06877	1.3491	1.36817	1.65371	1.33479	1.6849	1.70871	0.807148	1.01885	1.03326	1.26229	1.28013	1.01413
1779914_at	YHL044W	NA	Putative integral membrane protein, member of DUP240 gene family; green fluorescent protein (GFP)-fusion protein localizes to the plasma membrane in a punctate pattern	9.59535	9.356	10.015	9.60054	10.0004	9.99459	0.847127	1.33756	1.0036	1.32416	1.31881	1.57894	1.18471	1.56312	1.55681	0.750322	0.989981	0.985983	1.31941	1.31408	0.995962
1769622_at	YJL047C-A	NA	Putative protein of unknown function	8.75894	8.45656	9.19452	9.01773	9.0945	9.06964	0.810914	1.35245	1.19647	1.26187	1.24031	1.66781	1.47546	1.5561	1.52952	0.884665	0.933019	0.917081	1.05466	1.03664	0.982917
1770567_at	YLR265C	NEJ1	Protein involved in regulation of nonhomologous end joining; interacts with DNA ligase IV components Dnl4p and Lif1p; repressed by MAT heterozygosity; regulates cellular distribution of Lif1p	9.03313	8.82459	9.47032	9.18855	9.33057	9.61628	0.865413	1.35397	1.11375	1.22897	1.49812	1.56454	1.28695	1.42009	1.73111	0.822579	0.907676	1.10647	1.10345	1.34512	1.21901
1773640_at	YDR046C	BAP3	Amino acid permease involved in the uptake of cysteine, leucine, isoleucine and valine	11.731	11.7872	11.1567	11.5083	11.4323	11.352	1.03976	0.671641	0.856987	0.812994	0.768968	0.645959	0.824218	0.781907	0.739564	1.27596	1.21046	1.14491	0.948665	0.897292	0.945847
1776727_at	YOL029C	NA	Putative protein of unknown function; identified as interacting with Hsc82p and Hsp82p in high-throughput two-hybrid screens	9.94985	9.54858	10.1726	10.0739	10.1173	10.4268	0.757191	1.16695	1.08978	1.12305	1.39184	1.54116	1.43924	1.48318	1.83816	0.933871	0.962382	1.19272	1.03053	1.27717	1.23934
1779924_at	YER053C-A	NA	Putative protein of unknown function; green fluorescent protein (GFP)-fusion protein localizes to the endoplasmic reticulum	12.5483	13.0613	12.1354	12.8913	12.2641	12.0953	1.42697	0.751094	1.26837	0.821199	0.730486	0.526355	0.888852	0.575483	0.511913	1.68869	1.09334	0.972563	0.647446	0.575926	0.889536
1773020_at	YIL108W	NA	Putative metalloprotease	10.8267	10.7376	11.4081	10.8723	11.3531	11.3959	0.940147	1.49631	1.03209	1.44035	1.48367	1.59157	1.0978	1.53204	1.57813	0.689761	0.9626	0.991555	1.39556	1.43754	1.03008
1771405_at	YHR063C	PAN5	2-dehydropantoate 2-reductase, part of the pantothenic acid pathway, structurally homologous to E. coli panE	11.763	11.2179	11.9819	11.6777	11.99	12.1313	0.685335	1.16386	0.942567	1.17039	1.2908	1.69823	1.37534	1.70777	1.88346	0.809863	1.00562	1.10907	1.24171	1.36945	1.10287
1770213_at	YKL125W	RRN3	Protein required for transcription of rDNA by RNA polymerase I; transcription factor independent of DNA template; involved in recruitment of RNA polymerase I to rDNA	10.472	9.97568	10.6989	10.5753	10.6421	10.7092	0.708936	1.17033	1.07424	1.12521	1.17877	1.65082	1.51529	1.58718	1.66274	0.917901	0.96145	1.00722	1.04744	1.09731	1.0476
1776246_at	YFL016C	MDJ1	Co-chaperone that stimulates the ATPase activity of the HSP70 protein Ssc1p; involved in protein folding/refolding in the mitochodrial matrix; required for proteolysis of misfolded proteins; member of the HSP40 (DnaJ) family of chaperones	11.5437	11.9395	11.1584	11.7976	11.3602	11.3179	1.31568	0.765618	1.19239	0.880566	0.855115	0.58192	0.906295	0.669288	0.649943	1.55742	1.15014	1.11689	0.738487	0.717143	0.971097
AFFX-Scv2-r2-Ec-bioB-3_at	NA	NA	NA	8.79963	9.06056	8.21932	8.85693	8.67082	8.37438	1.19825	0.668822	1.04052	0.914589	0.744711	0.558166	0.868365	0.763271	0.621499	1.55575	1.36746	1.11347	0.878975	0.715711	0.814257
1774326_at	YJL102W	MEF2	Mitochondrial elongation factor involved in translational elongation	11.3806	11.6268	10.9587	11.5286	11.0041	10.8787	1.18609	0.746449	1.10806	0.770314	0.706182	0.629338	0.934214	0.64946	0.595389	1.48444	1.03197	0.946056	0.695193	0.637316	0.916746
1769681_at	YOL105C	WSC3	Partially redundant sensor-transducer of the stress-activated PKC1-MPK1 signaling pathway involved in maintenance of cell wall integrity; involved in the response to heat shock and other stressors; regulates 1,3-beta-glucan synthesis	11.523	11.1811	11.7854	11.5582	11.588	11.6558	0.789003	1.1994	1.02465	1.04603	1.09635	1.52015	1.29866	1.32576	1.38954	0.854299	0.872127	0.914083	1.02087	1.06998	1.04811
AFFX-Scv2-r2-Ec-bioB-5_at	NA	NA	NA	8.66658	8.74322	8.11304	8.66973	8.45895	8.34756	1.05456	0.681344	1.00218	0.865956	0.801616	0.646093	0.950334	0.821155	0.760143	1.47089	1.27095	1.17652	0.86407	0.79987	0.9257
1778720_at	YDR214W	AHA1	Co-chaperone that binds to Hsp82p and activates its ATPase activity; similar to Hch1p; expression is regulated by stresses such as heat shock	12.4885	13.0328	12.1309	12.4818	12.2681	12.0693	1.45831	0.780464	0.995424	0.85837	0.747887	0.535184	0.682587	0.588606	0.512845	1.27543	1.09982	0.958259	0.862316	0.751325	0.871287
1773273_at	YBL015W	ACH1	Acetyl-coA hydrolase, primarily localized to mitochondria; phosphorylated; required for acetate utilization and for diploid pseudohyphal growth	12.7875	13.3083	12.5947	13.1329	12.7672	12.5247	1.43475	0.874903	1.27052	0.986062	0.833489	0.609797	0.885538	0.687274	0.580932	1.45219	1.12705	0.952665	0.776109	0.656022	0.84527
1777079_at	YGR143W	SKN1	Protein involved in sphingolipid biosynthesis; type II membrane protein with similarity to Kre6p	11.9732	12.3214	11.6757	11.6795	11.5979	11.4192	1.27296	0.81367	0.815837	0.770969	0.681121	0.639198	0.6409	0.605653	0.535071	1.00266	0.94752	0.837097	0.945004	0.834874	0.883461
1769336_at	YNL126W	SPC98	Component of the microtubule-nucleating Tub4p (gamma-tubulin) complex; interacts with Spc110p at the spindle pole body (SPB) inner plaque and with Spc72p at the SPB outer plaque	8.9107	8.46477	9.23554	8.85654	9.32965	9.39375	0.734112	1.25252	0.963151	1.33696	1.39769	1.70617	1.31199	1.82119	1.90392	0.76897	1.06741	1.1159	1.38811	1.45117	1.04543
1779198_at	YOL088C	MPD2	Member of the protein disulfide isomerase (PDI) family, exhibits chaperone activity; overexpression suppresses the lethality of a pdi1 deletion but does not complement all Pdi1p functions; undergoes oxidation by Ero1p	10.7306	10.6037	11.2228	10.859	11.1092	11.1691	0.915835	1.40663	1.09313	1.30008	1.35527	1.5359	1.19358	1.41955	1.47982	0.777123	0.924247	0.963488	1.18932	1.23981	1.04246
1772573_at	YBR096W	NA	Putative protein of unknown function; green fluorescent protein (GFP)-fusion protein localizes to the ER	11.8375	11.5442	12.1766	11.9159	12.296	12.3095	0.816031	1.26492	1.05584	1.37415	1.387	1.55009	1.29388	1.68394	1.69969	0.834709	1.08635	1.09651	1.30147	1.31365	1.00936
1769554_at	YOR084W	LPX1	Oleic acid-inducible, peroxisomal matrix localized lipase; transcriptionally activated by Yrm1p along with genes involved in multidrug resistance; peroxisomal import is dependent on the PTS1 receptor, Pex5p and on self-interaction	11.5331	11.9384	11.3314	11.3425	11.2051	11.0007	1.32435	0.869527	0.876221	0.796641	0.691396	0.656568	0.661623	0.601533	0.522064	1.0077	0.916178	0.795141	0.909178	0.789066	0.867889
1776876_at	YPR008W	HAA1	Transcriptional activator involved in the transcription of TPO2, HSP30 and other genes encoding membrane stress proteins; involved in adaptation to weak acid stress	11.6876	12.0544	11.3553	11.7938	11.5141	11.2956	1.28944	0.794287	1.07635	0.886702	0.762083	0.615996	0.834746	0.687667	0.59102	1.35512	1.11635	0.959455	0.823804	0.708024	0.859457
1777175_at	YGR121C	MEP1	Ammonium permease; belongs to a ubiquitous family of cytoplasmic membrane proteins that transport only ammonium (NH4+); expression is under the nitrogen catabolite repression regulation	11.0415	11.1056	10.5194	10.7528	10.5781	10.6378	1.0454	0.696339	0.818628	0.725241	0.755878	0.666096	0.783073	0.693742	0.723049	1.17562	1.0415	1.0855	0.885923	0.923348	1.04224
1771090_at	YKL220C	FRE2	Ferric reductase and cupric reductase, reduces siderophore-bound iron and oxidized copper prior to uptake by transporters; expression induced by low iron levels but not by low copper levels	8.49005	8.07994	8.78638	8.40354	8.71461	8.74896	0.752566	1.22801	0.941794	1.16842	1.19657	1.63177	1.25144	1.55258	1.58999	0.766925	0.951471	0.974394	1.24063	1.27052	1.02409
1779114_at	YGR152C	RSR1	GTP-binding protein of the ras superfamily required for bud site selection, morphological changes in response to mating pheromone, and efficient cell fusion; localized to the plasma membrane; significantly similar to mammalian Rap GTPases	10.2537	9.74047	10.5489	10.3396	10.3955	10.7327	0.700633	1.22701	1.0613	1.10325	1.39378	1.75129	1.51478	1.57465	1.98932	0.864951	0.899141	1.13592	1.03953	1.31328	1.26334
1773349_at	YJL115W	ASF1	Nucleosome assembly factor, involved in chromatin assembly and disassembly, anti-silencing protein that causes derepression of silent loci when overexpressed; plays a role in regulating Ty1 transposition	9.16079	9.34375	8.668	9.15698	8.90814	8.86033	1.13521	0.710649	0.997366	0.839353	0.811996	0.626005	0.878572	0.73938	0.715281	1.40346	1.18111	1.14261	0.84157	0.814141	0.967407
AFFX-BioB-M_at	NA	NA	NA	9.16534	9.34708	8.59123	9.09988	9.02266	8.61233	1.13425	0.671701	0.955643	0.905833	0.681596	0.592197	0.842531	0.798616	0.600921	1.42272	1.34856	1.01473	0.947878	0.713233	0.752453
AFFX-Scv2-r2-Ec-bioC-5_at	NA	NA	NA	10.217	10.4078	9.71731	10.1187	10.0189	9.65993	1.14143	0.707267	0.934162	0.871726	0.679691	0.619634	0.818415	0.763715	0.595474	1.32081	1.23253	0.961009	0.933164	0.727594	0.779706
AFFX-r2-Ec-bioC-5_at	NA	NA	NA	10.3048	10.4494	9.79529	10.246	10.0891	9.78901	1.1054	0.702455	0.960059	0.861114	0.699404	0.635473	0.868513	0.779004	0.632713	1.36672	1.22586	0.995657	0.896939	0.728502	0.812208
AFFX-r2-Ec-bioC-3_at	NA	NA	NA	10.3623	10.5554	9.83573	10.283	10.2168	9.79471	1.14322	0.694192	0.94652	0.904034	0.674734	0.607226	0.827942	0.790778	0.590205	1.36348	1.30228	0.97197	0.955113	0.712858	0.74636
AFFX-r2-Ec-bioB-3_at	NA	NA	NA	8.62966	8.70388	8.10298	8.52263	8.40297	8.12388	1.05279	0.694148	0.928493	0.854593	0.704278	0.659344	0.881939	0.811744	0.668966	1.3376	1.23114	1.01459	0.920409	0.758517	0.824109
AFFX-Scv2-r2-Ec-bioB-M_at	NA	NA	NA	9.07505	9.2186	8.57524	9.05137	8.89093	8.52035	1.10461	0.707199	0.983719	0.880184	0.680798	0.640222	0.890554	0.796824	0.616321	1.39101	1.24461	0.962668	0.894751	0.692065	0.773472
1778089_at	YPL252C	YAH1	Ferredoxin of the mitochondrial matrix required for formation of cellular iron-sulfur proteins; involved in heme A biosynthesis; homologous to human adrenodoxin	9.99427	10.0195	9.42902	9.91694	9.47048	9.47897	1.01765	0.675837	0.947805	0.695542	0.699645	0.664114	0.931365	0.683477	0.687509	1.40242	1.02916	1.03523	0.733845	0.738173	1.0059
1772654_at	YBL082C	ALG3	Dolichol-P-Man dependent alpha(1-3) mannosyltransferase, involved in the synthesis of dolichol-linked oligosaccharide donor for N-linked glycosylation of proteins	10.7193	10.2746	11.054	10.5107	10.827	11.0516	0.734727	1.26109	0.865353	1.07746	1.25901	1.71641	1.17779	1.46648	1.71358	0.686193	0.854389	0.998349	1.24511	1.45491	1.16849
1777707_at	YBR047W	FMP23	Putative protein of unknown function; the authentic, non-tagged protein is detected in highly purified mitochondria in high-throughput studies	9.43681	9.58402	8.86275	9.08344	9.13971	9.18627	1.10743	0.671725	0.782753	0.813887	0.84058	0.606563	0.70682	0.734934	0.759037	1.16529	1.21164	1.25137	1.03978	1.07388	1.0328
1779961_at	YMR015C	ERG5	C-22 sterol desaturase, a cytochrome P450 enzyme that catalyzes the formation of the C-22(23) double bond in the sterol side chain in ergosterol biosynthesis; may be a target of azole antifungal drugs	10.2173	10.3469	9.67653	10.0529	9.97441	9.92377	1.09396	0.687383	0.892296	0.84503	0.815879	0.628346	0.81566	0.772454	0.745807	1.29811	1.22934	1.18694	0.947029	0.91436	0.965503
1778899_at	YDR258C	HSP78	Oligomeric mitochondrial matrix chaperone that cooperates with Ssc1p in mitochondrial thermotolerance after heat shock; prevents the aggregation of misfolded matrix proteins; component of the mitochondrial proteolysis system	12.7747	13.2203	12.428	13.0302	12.6112	12.2784	1.36184	0.786382	1.19369	0.892864	0.708901	0.577443	0.87653	0.655633	0.520548	1.51795	1.13541	0.901471	0.747986	0.593873	0.793962
1778804_at	YER011W	TIR1	Cell wall mannoprotein of the Srp1p/Tip1p family of serine-alanine-rich proteins; expression is downregulated at acidic pH and induced by cold shock and anaerobiosis; abundance is increased in cells cultured without shaking	9.15111	8.66834	9.48997	8.78735	9.27856	9.35327	0.7156	1.26476	0.777137	1.09236	1.15042	1.76741	1.08599	1.52649	1.60763	0.614456	0.863691	0.909599	1.40562	1.48033	1.05315
AFFX-BioC-5_at	NA	NA	NA	9.78545	9.98742	9.33124	9.7564	9.65526	9.30373	1.15027	0.729912	0.98007	0.913714	0.716126	0.634559	0.852037	0.79435	0.622574	1.34272	1.25181	0.981113	0.932295	0.730689	0.783753
1775634_at	YLR314C	CDC3	Component of the septin ring of the mother-bud neck that is required for cytokinesis; septins recruit proteins to the neck and can act as a barrier to diffusion at the membrane, and they comprise the 10nm filaments seen with EM	10.5837	10.4187	11.0547	10.7505	11.117	11.1048	0.89193	1.38603	1.12258	1.44729	1.43503	1.55396	1.2586	1.62265	1.6089	0.809927	1.0442	1.03535	1.28925	1.27833	0.991531
1770189_at	YHR007C-A	NA	Putative protein of unknown function; identified by expression profiling and mass spectrometry	7.94686	8.25791	7.54078	8.14448	7.54215	7.57157	1.24061	0.754672	1.1468	0.755385	0.770949	0.608307	0.924388	0.608882	0.621427	1.51961	1.00094	1.02157	0.658686	0.672258	1.0206
1779431_at	YHR035W	NA	Putative protein of unknown function; not an essential gene	7.57174	7.12363	7.76929	7.74028	7.90569	7.95017	0.733004	1.14675	1.12392	1.26046	1.29993	1.56445	1.53331	1.71958	1.77342	0.980096	1.09916	1.13358	1.12148	1.1566	1.03131
1773829_at	YDL247W	MPH2	Alpha-glucoside permease, transports maltose, maltotriose, alpha-methylglucoside, and turanose; identical to Mph3p; encoded in a subtelomeric position in a region likely to have undergone duplication	6.9787	6.74499	7.51085	7.13796	7.26295	7.49407	0.850449	1.44609	1.11672	1.21778	1.42937	1.70038	1.31309	1.43192	1.68072	0.772231	0.842117	0.988436	1.0905	1.27997	1.17375
1778914_at	YJL160C	NA	Putative protein of unknown function; member of the PIR (proteins with internal repeats) family of cell wall proteins; non-essential gene that is required for sporulation; mRNA is weakly cell cycle regulated, peaking in mitosis	9.90869	10.2441	9.5847	9.68518	9.54761	9.47121	1.2617	0.798856	0.85648	0.778579	0.738423	0.633158	0.678829	0.617087	0.58526	1.07213	0.974617	0.92435	0.909046	0.86216	0.948423
1770515_x_at	YLR461W	PAU4	Part of 23-member seripauperin multigene family encoded mainly in subtelomeric regions, active during alcoholic fermentation, regulated by anaerobiosis, negatively regulated by oxygen, repressed by heme	7.0228	6.77964	7.43291	6.85105	7.53817	7.48167	0.844893	1.32879	0.887764	1.42936	1.37446	1.57273	1.05074	1.69177	1.62679	0.668102	1.07569	1.03438	1.61007	1.54823	0.961593
1772609_at	YKR041W	NA	Putative protein of unknown function; green fluorescent protein (GFP)-fusion protein localizes to the cytoplasm and nucleus	8.02726	8.51907	7.56226	8.41083	8.21359	8.26173	1.40621	0.72447	1.30457	1.13787	1.17648	0.515193	0.927717	0.809173	0.83663	1.80072	1.57062	1.62392	0.87222	0.901816	1.03393
AFFX-BioDn-5_at	NA	NA	NA	10.873	11.1271	10.5413	10.9292	10.8873	10.5705	1.19259	0.794598	1.0397	1.00996	0.810807	0.666279	0.871799	0.846864	0.679871	1.30846	1.27103	1.0204	0.971398	0.779848	0.80281
AFFX-BioB-5_at	NA	NA	NA	8.60331	8.87078	8.16865	8.64927	8.50332	8.23205	1.20369	0.739867	1.03237	0.933042	0.773106	0.614664	0.857668	0.77515	0.642279	1.39534	1.2611	1.04493	0.903788	0.748866	0.828586
1776664_at	YFL053W	DAK2	Dihydroxyacetone kinase, required for detoxification of dihydroxyacetone (DHA); involved in stress adaptation	8.06081	8.38656	7.62301	7.87764	7.81995	7.63463	1.25331	0.738259	0.880764	0.846238	0.744229	0.589045	0.702748	0.6752	0.593808	1.19303	1.14626	1.00809	0.9608	0.844981	0.879455
1771833_at	YOL038C-A	NA	Putative protein of unknown function; identified by SAGE analysis	8.06802	8.5838	7.99021	8.36205	8.22592	8.32828	1.42977	0.947499	1.22606	1.11567	1.1977	0.662694	0.857527	0.780313	0.837688	1.294	1.17749	1.26406	0.909957	0.976865	1.07353
1772753_at	YOR083W	WHI5	Repressor of G1 transcription that binds to SCB binding factor (SBF) at SCB target promoters in early G1; phosphorylation of Whi5p by the CDK, Cln3p/Cdc28p relieves repression and promoter binding by Whi5; periodically expressed in G1	9.46783	9.8653	9.23874	9.53844	9.35036	9.14951	1.3172	0.853173	1.05016	0.921806	0.802008	0.647715	0.797267	0.699821	0.608872	1.23089	1.08045	0.94003	0.877775	0.763698	0.870039
1775158_at	YDL241W	NA	Putative protein of unknown function; YDL241W is not an essential gene	9.51771	8.91182	9.7188	8.9436	9.89771	9.79696	0.657065	1.14957	0.671703	1.30134	1.21356	1.74955	1.02228	1.98054	1.84695	0.58431	1.13203	1.05567	1.93738	1.8067	0.932548
1770913_at	YGR240C-A	NA	Putative protein of unknown function; identified by fungal homology and RT-PCR	6.70862	6.98593	6.31447	6.44002	6.32231	6.42794	1.21194	0.76094	0.830127	0.765088	0.823207	0.627872	0.68496	0.631294	0.67925	1.09092	1.00545	1.08183	0.921651	0.991664	1.07596
1769322_s_at	YLR154C-H	NA	Putative protein of unknown function identified by fungal homology comparisons and RT-PCR; this ORF partially overlaps RND5-2	7.04827	7.5888	6.7614	7.16365	7.1872	6.88943	1.45451	0.819682	1.08326	1.10109	0.895747	0.563544	0.744759	0.757016	0.61584	1.32156	1.34331	1.0928	1.01646	0.826899	0.813511
1773056_at	YOL019W	NA	Protein of unknown function; green fluorescent protein (GFP)-fusion protein localizes to the cell periphery and vacuole	11.1701	10.8272	11.4271	10.7159	11.4768	11.2872	0.788499	1.195	0.729943	1.23691	1.08459	1.51554	0.925738	1.56869	1.37552	0.61083	1.03507	0.907608	1.69453	1.48586	0.876858
1775409_at	NA	NA	NA	9.26368	9.864	8.93966	9.54164	9.45605	8.99871	1.51605	0.798837	1.21248	1.14263	0.832213	0.526918	0.799759	0.753689	0.548934	1.5178	1.43037	1.04178	0.942395	0.686374	0.728329
1778246_at	YER175C	TMT1	Trans-aconitate methyltransferase, cytosolic enzyme that catalyzes the methyl esterification of 3-isopropylmalate, an intermediate of the leucine biosynthetic pathway, and trans-aconitate, which inhibits the citric acid cycle	11.2009	11.6019	11.0694	10.8771	10.9939	10.8152	1.32044	0.912862	0.798954	0.866336	0.765378	0.69133	0.605065	0.656095	0.579637	0.875219	0.949034	0.838438	1.08434	0.957976	0.883466
1774749_at	YJR155W	AAD10	Putative aryl-alcohol dehydrogenase with similarity to P. chrysosporium aryl-alcohol dehydrogenase; mutational analysis has not yet revealed a physiological role	11.133	11.6732	11.3749	10.9595	11.3219	11.18	1.45422	1.18256	0.886742	1.1399	1.03314	0.813195	0.609772	0.783857	0.710447	0.749847	0.963922	0.873649	1.28549	1.1651	0.906347
1780105_at	YNL237W	YTP1	Probable type-III integral membrane protein of unknown function, has regions of similarity to mitochondrial electron transport proteins	11.0294	11.4745	11.5543	10.8731	11.505	10.9142	1.36141	1.4389	0.897317	1.39056	0.923259	1.05693	0.659111	1.02142	0.678165	0.623611	0.966403	0.64164	1.54969	1.02891	0.663946
1776673_at	YNL036W	NCE103	Carbonic anhydrase; poorly transcribed under aerobic conditions and at an undetectable level under anaerobic conditions; involved in non-classical protein export pathway	12.8781	13.1966	12.6732	12.5078	12.6456	12.3454	1.24709	0.867634	0.773626	0.851175	0.691299	0.695729	0.620348	0.682532	0.554332	0.89165	0.98103	0.796763	1.10024	0.893583	0.81217
1769986_at	YDL223C	HBT1	Substrate of the Hub1p ubiquitin-like protein that localizes to the shmoo tip (mating projection); mutants are defective for mating projection formation, thereby implicating Hbt1p in polarized cell morphogenesis	12.6821	13.2571	12.6997	12.6701	12.5219	12.1514	1.48971	1.0123	0.991698	0.894941	0.692242	0.679526	0.665698	0.600748	0.464682	0.979651	0.884069	0.683833	0.902433	0.698037	0.773506
1775540_at	YKL050C	NA	Protein of unknown function; the YKL050W protein is a target of the SCFCdc4 ubiquitin ligase complex and YKL050W transcription is regulated by Azf1p	10.0115	10.5629	9.97924	9.90378	9.90245	9.66264	1.46556	0.977913	0.928078	0.927219	0.785225	0.667263	0.633259	0.632673	0.535786	0.949039	0.948161	0.802961	0.999074	0.846077	0.846861
1770975_at	NA	NA	NA	5.31959	5.52177	4.96306	4.87218	4.82838	4.89066	1.15044	0.78104	0.733355	0.711428	0.742811	0.678908	0.637459	0.618399	0.645678	0.938947	0.910873	0.951053	0.9701	1.01289	1.04411
1776117_at	YNL145W	MFA2	Mating pheromone a-factor, made by a cells; interacts with alpha cells to induce cell cycle arrest and other responses leading to mating; biogenesis involves C-terminal modification, N-terminal proteolysis, and export; also encoded by MFA1	11.8371	12.0604	11.7725	11.4656	11.697	11.5077	1.16738	0.956203	0.772946	0.907427	0.795824	0.819101	0.66212	0.777319	0.681717	0.80835	0.94899	0.832275	1.17398	1.0296	0.877011
1776273_x_at	YHR216W	IMD2	Inosine monophosphate dehydrogenase, catalyzes the first step of GMP biosynthesis, expression is induced by mycophenolic acid resulting in resistance to the drug, expression is repressed by nutrient limitation	9.59615	9.92325	9.822	9.11374	9.8277	9.24722	1.25449	1.16946	0.71578	1.17409	0.785164	0.932222	0.570574	0.935911	0.625883	0.612059	1.00396	0.671389	1.6403	1.09694	0.668742
1778878_s_at	YAR073W	IMD1	Nonfunctional protein with homology to IMP dehydrogenase; probable pseudogene, located close to the telomere; is not expressed at detectable levels; YAR073W and YAR075W comprise a continuous reading frame in some strains of S. cerevisiae	9.14513	9.63076	9.41575	8.65243	9.67162	8.92649	1.4002	1.20632	0.710692	1.44042	0.859374	0.86154	0.507566	1.02873	0.613753	0.589138	1.19406	0.712391	2.02678	1.20921	0.596614
1778144_at	YGL125W	MET13	Major isozyme of methylenetetrahydrofolate reductase, catalyzes the reduction of 5,10-methylenetetrahydrofolate to 5-methyltetrahydrofolate in the methionine biosynthesis pathway	9.56746	10.0708	9.7324	9.38843	9.71762	9.36548	1.41752	1.12112	0.883297	1.10969	0.869354	0.790902	0.623128	0.78284	0.613292	0.78787	0.989807	0.775434	1.25631	0.984215	0.783419
1773931_at	YBR066C	NRG2	Transcriptional repressor that mediates glucose repression and negatively regulates filamentous growth; has similarity to Nrg1p	8.44985	8.07209	8.34424	8.66343	8.68206	8.77375	0.769634	0.929413	1.15957	1.17463	1.25171	1.2076	1.50665	1.52622	1.62637	1.24763	1.26384	1.34678	1.01299	1.07946	1.06562
1778240_at	YMR177W	MMT1	Putative metal transporter involved in mitochondrial iron accumulation; closely related to Mmt2p	8.77896	8.20691	8.64264	8.83999	8.87543	9.08721	0.672661	0.90984	1.04322	1.06915	1.23821	1.3526	1.55088	1.58944	1.84076	1.14659	1.1751	1.36091	1.02486	1.18691	1.15812
1777019_at	YOR204W	DED1	ATP-dependent DEAD (Asp-Glu-Ala-Asp)-box RNA helicase, required for translation initiation of all yeast mRNAs; mutations in human DEAD-box DBY are a frequent cause of male infertility	12.6254	13.0235	12.6145	12.4161	12.2167	12.1719	1.31772	0.992479	0.864957	0.753315	0.730276	0.75318	0.656405	0.571681	0.554197	0.871512	0.759024	0.735809	0.870928	0.844291	0.969416
1777366_at	YIL045W	PIG2	Putative type-1 protein phosphatase targeting subunit that tethers Glc7p type-1 protein phosphatase to Gsy2p glycogen synthase	10.8573	11.3333	11.0341	10.723	11.0726	10.6882	1.39086	1.13034	0.911101	1.16092	0.889384	0.812691	0.655064	0.834681	0.639449	0.806043	1.02706	0.78683	1.2742	0.976164	0.7661
1771951_at	YJL144W	NA	Cytoplasmic hydrophilin of unknown function, possibly involved in the dessication response; expression induced by osmotic stress, starvation and during stationary phase; GFP-fusion protein is induced by the DNA-damaging agent MMS	11.424	11.6153	11.4346	10.9873	11.3505	11.1311	1.14178	1.0074	0.738843	0.950359	0.816273	0.882303	0.647097	0.832347	0.714911	0.733418	0.94338	0.810279	1.28628	1.1048	0.85891
AFFX-r2-TagIN-5_at	NA	NA	NA	4.52967	4.85081	4.61974	4.254	4.1612	4.34818	1.24931	1.06442	0.826064	0.774604	0.881789	0.852006	0.661214	0.620024	0.705819	0.776067	0.727722	0.828419	0.937705	1.06746	1.13837
1779835_at	YBL040C	ERD2	HDEL receptor, an integral membrane protein that binds to the HDEL motif in proteins destined for retention in the endoplasmic reticulum; has a role in maintenance of normal levels of ER-resident proteins	11.6522	11.489	12.0398	11.7666	12.1337	12.237	0.892986	1.30816	1.08252	1.39618	1.49974	1.46493	1.21224	1.5635	1.67946	0.82751	1.06728	1.14645	1.28975	1.38542	1.07417
1772831_at	YFR022W	ROG3	Protein that binds to Rsp5p, which is a hect-type ubiquitin ligase, via its 2 PY motifs; has similarity to Rod1p; mutation suppresses the temperature sensitivity of an mck1 rim11 double mutant	8.93592	8.78346	9.31908	8.90899	9.39262	9.20546	0.899712	1.3042	0.981501	1.37239	1.20542	1.44957	1.09091	1.52537	1.33978	0.752572	1.05229	0.924262	1.39826	1.22814	0.878335
1778044_at	YGR203W	NA	Putative protein with sequence similarity to protein tyrosine phosphatases of the CDC25-like phosphatase family; green fluorescent protein (GFP)-fusion protein localizes to both the cytoplasm and the nucleus	10.1264	10.5398	9.98914	10.1306	9.93038	10.0702	1.33179	0.909246	1.00289	0.872958	0.9618	0.682724	0.75304	0.655477	0.722185	1.10299	0.96009	1.0578	0.870441	0.959026	1.10177
1769726_at	YDR515W	SLF1	RNA binding protein that associates with polysomes; proposed to be involved in regulating mRNA translation; involved in the copper-dependent mineralization of copper sulfide complexes on cell surface in cells cultured in copper salts	10.1102	10.2775	9.9609	9.94426	9.61483	9.79882	1.12295	0.901682	0.89134	0.709373	0.805861	0.802955	0.793745	0.631702	0.717626	0.98853	0.786721	0.893731	0.79585	0.904101	1.13602
1772459_at	YDL181W	INH1	Protein that inhibits ATP hydrolysis by the F1F0-ATP synthase; inhibitory function is enhanced by stabilizing proteins Stf1p and Stf2p; has similarity to Stf1p; has a calmodulin-binding motif and binds calmodulin in vitro	13.2323	13.4917	12.9458	13.0689	12.6992	12.7088	1.19697	0.819893	0.89296	0.6911	0.695699	0.684971	0.746015	0.577373	0.581214	1.08912	0.842915	0.848524	0.773943	0.779093	1.00665
1774857_at	YER173W	RAD24	Checkpoint protein, involved in the activation of the DNA damage and meiotic pachytene checkpoints; subunit of a clamp loader that loads Rad17p-Mec3p-Ddc1p onto DNA; homolog of human and S. pombe Rad17 protein	10.0008	9.64541	10.2208	9.99023	10.311	10.2823	0.781632	1.1647	0.992663	1.23987	1.2154	1.49008	1.26999	1.58625	1.55495	0.852293	1.06454	1.04353	1.24903	1.22438	0.980265
1773767_at	YNL082W	PMS1	ATP-binding protein required for mismatch repair in mitosis and meiosis; functions as a heterodimer with Mlh1p, binds double- and single-stranded DNA via its N-terminal domain, similar to E. coli MutL	8.67269	8.61385	8.92628	8.90494	9.25482	9.2346	0.960038	1.19217	1.17466	1.49706	1.47622	1.24179	1.22356	1.55937	1.53767	0.985318	1.25574	1.23827	1.27446	1.25672	0.986085
1773901_at	YDR228C	PCF11	mRNA 3' end processing factor, essential component of cleavage and polyadenylation factor IA (CF IA), involved in pre-mRNA 3' end processing and in transcription termination; binds C-terminal domain of largest subunit of RNA pol II (Rpo21p)	10.2946	10.0792	10.4986	10.4989	10.7211	10.7222	0.861317	1.15188	1.15211	1.344	1.345	1.33734	1.33762	1.5604	1.56156	1.00021	1.16679	1.16766	1.16655	1.16742	1.00074
1774910_at	YDR407C	TRS120	One of 10 subunits of the transport protein particle (TRAPP) complex of the cis-Golgi which mediates vesicle docking and fusion; involved in endoplasmic reticulum (ER) to Golgi membrane traffic	10.464	10.1042	10.6109	10.4798	10.7398	10.8368	0.779263	1.10719	1.01102	1.21065	1.29481	1.42081	1.29741	1.55358	1.66158	0.913144	1.09344	1.16946	1.19745	1.28069	1.06952
1770878_at	YOR144C	ELG1	Protein required for S phase progression and telomere homeostasis, forms an alternative replication factor C complex important for DNA replication and genome integrity; involved in homologous recombination-mediated DNA repair	9.36213	9.34195	9.66674	9.68438	9.9394	9.93799	0.986111	1.23508	1.25027	1.49202	1.49057	1.25248	1.26788	1.51304	1.51156	1.0123	1.20803	1.20685	1.19336	1.19219	0.999024
1772743_at	YDR369C	XRS2	Protein required for DNA repair; component of the Mre11 complex, which is involved in double strand breaks, meiotic recombination, telomere maintenance, and checkpoint signaling	10.4765	10.4059	10.9723	10.6512	11.0304	11.0227	0.952296	1.41018	1.12877	1.46808	1.46027	1.48082	1.18532	1.54162	1.53341	0.80045	1.04106	1.03552	1.30059	1.29367	0.99468
1774093_at	YJR001W	AVT1	Vacuolar transporter, imports large neutral amino acids into the vacuole; member of a family of seven S. cerevisiae genes (AVT1-7) related to vesicular GABA-glycine transporters	11.5505	11.5201	12.0741	11.6017	12.1134	12.0175	0.979178	1.43753	1.03617	1.47725	1.3823	1.4681	1.0582	1.50866	1.41169	0.720797	1.02763	0.961574	1.42568	1.33404	0.935724
1769848_at	YKL140W	TGL1	Steryl ester hydrolase, one of three gene products (Yeh1p, Yeh2p, Tgl1p) responsible for steryl ester hydrolase activity and involved in sterol homeostasis; localized to lipid particle membranes	11.0699	11.0229	11.5321	11.286	11.6269	11.5487	0.967965	1.37763	1.16157	1.47116	1.39356	1.42323	1.20002	1.51985	1.43968	0.843166	1.06789	1.01156	1.26652	1.19972	0.947253
1778121_s_at	YCR104W	PAU3	Part of 23-member seripauperin multigene family encoded mainly in subtelomeric regions, active during alcoholic fermentation, regulated by anaerobiosis, negatively regulated by oxygen, repressed by heme	8.17485	7.84821	8.31428	7.98384	8.50528	8.55388	0.797392	1.10147	0.875991	1.25739	1.30047	1.38134	1.09857	1.57688	1.6309	0.795292	1.14155	1.18067	1.43539	1.48457	1.03426
1775587_at	YOR296W	NA	Putative protein of unknown function; green fluorescent protein (GFP)-fusion protein localizes to the cytoplasm; expressed during copper starvation; YOR296W is not an essential gene	9.72272	9.50824	9.94135	9.91922	10.195	10.1228	0.861857	1.16363	1.14592	1.38733	1.31957	1.35014	1.32959	1.6097	1.53108	0.98478	1.19224	1.13401	1.21067	1.15154	0.95116
1777902_at	YGL241W	KAP114	Karyopherin, responsible for nuclear import of Spt15p, histones H2A and H2B, and Nap1p; amino terminus shows similarity to those of other importins, particularly Cse1p; localization is primarily nuclear	8.73286	8.39481	8.94258	8.83411	9.06116	9.21333	0.791114	1.15647	1.0727	1.25554	1.3952	1.46182	1.35594	1.58705	1.76359	0.92757	1.08567	1.20644	1.17044	1.30064	1.11124
1772605_at	YDL069C	CBS1	Mitochondrial translational activator of the COB mRNA; membrane protein that interacts with translating ribosomes, acts on the COB mRNA 5'-untranslated leader	10.2077	9.86692	10.3375	10.3423	10.5755	10.6026	0.789641	1.09415	1.09783	1.2904	1.31486	1.38562	1.39029	1.63416	1.66513	1.00337	1.17937	1.20172	1.17541	1.19769	1.01895
1778613_at	YLR390W	ECM19	Putative protein of unknown function; the authentic, non-tagged protein is detected in highly purified mitochondria in high-throughput studies	10.7832	10.9186	10.3341	10.8828	10.2694	10.3346	1.09839	0.73253	1.07153	0.700379	0.732789	0.666911	0.975544	0.63764	0.667146	1.46278	0.95611	1.00035	0.653625	0.683871	1.04628
1770743_at	YNL233W	BNI4	Targeting subunit for Glc7p protein phosphatase, localized to the bud neck, required for localization of chitin synthase III to the bud neck via interaction with the chitin synthase III regulatory subunit Skt5p	10.4416	10.2354	10.7165	10.5706	10.8368	10.7633	0.866801	1.20988	1.09353	1.3151	1.24978	1.3958	1.26157	1.51719	1.44183	0.903837	1.08697	1.03298	1.20261	1.14288	0.950331
1780209_at	YNL029C	KTR5	Putative mannosyltransferase involved in protein glycosylation; member of the KRE2/MNT1 mannosyltransferase family	9.37645	9.10257	9.45551	9.48695	9.71745	9.83396	0.827089	1.05633	1.0796	1.26664	1.37317	1.27716	1.3053	1.53144	1.66025	1.02203	1.19909	1.29995	1.17325	1.27193	1.08411
1771078_at	YCL026C-A	FRM2	Protein of unknown function, involved in the integration of lipid signaling pathways with cellular homeostasis; similar to bacterial nitroreductases	7.02059	6.87987	7.09452	7.15505	7.50974	7.48605	0.907065	1.05258	1.09768	1.40361	1.38076	1.16042	1.21014	1.54742	1.52222	1.04284	1.3335	1.31178	1.27871	1.25789	0.983716
1775769_at	YAL065C	NA	Putative protein of unknown function; has homology to FLO1; possible pseudogene	5.63087	5.45881	5.84094	5.99148	6.13062	6.21034	0.887572	1.15674	1.28396	1.41397	1.4943	1.30326	1.4466	1.59308	1.68358	1.10998	1.22237	1.29182	1.10126	1.16382	1.05681
1770682_at	YDR345C	HXT3	Low affinity glucose transporter of the major facilitator superfamily, expression is induced in low or high glucose conditions	11.4906	11.8082	11.774	11.3992	10.993	10.9637	1.24625	1.21703	0.938578	0.708251	0.694025	0.97655	0.753121	0.568305	0.55689	0.771206	0.581952	0.570263	0.7546	0.739443	0.979914
1779178_at	NA	NA	NA	6.17074	6.41973	6.10042	6.05819	5.74878	5.79805	1.18837	0.952427	0.924949	0.74641	0.772344	0.801456	0.778333	0.628095	0.649917	0.971149	0.783692	0.810921	0.806975	0.835012	1.03474
1770780_at	YCL037C	SRO9	Cytoplasmic RNA-binding protein that associates with translating ribosomes; involved in heme regulation of Hap1p as a component of the HMC complex, also involved in the organization of actin filaments; contains a La motif	10.1461	10.4676	10.2838	10.2201	9.75037	10.0424	1.24959	1.10015	1.0526	0.760105	0.930649	0.880411	0.84236	0.608284	0.744764	0.95678	0.690909	0.845928	0.722119	0.88414	1.22437
1777444_at	YMR174C	PAI3	Cytoplasmic proteinase A (Pep4p) inhibitor, dependent on Pbs2p and Hog1p protein kinases for osmotic induction; intrinsically unstructured, N-terminal half becomes ordered in the active site of proteinase A upon contact	12.7576	13.0027	12.5592	12.6331	12.2941	12.3568	1.18515	0.871522	0.917299	0.725211	0.757402	0.735366	0.773992	0.611913	0.639075	1.05253	0.83212	0.869057	0.790593	0.825687	1.04439
1779224_at	NA	NA	NA	6.08363	6.33903	6.07379	6.07599	5.75037	5.89036	1.19367	0.993205	0.99472	0.793742	0.874625	0.832059	0.833328	0.664959	0.732718	1.00153	0.799172	0.880608	0.797955	0.879267	1.1019
1775884_at	YLR084C	RAX2	N-glycosylated protein involved in the maintenance of bud site selection during bipolar budding; localization requires Rax1p	8.43806	7.98795	8.48788	8.41329	8.61703	8.77128	0.731988	1.03514	0.982982	1.13208	1.25983	1.41415	1.34289	1.54658	1.72111	0.949611	1.09364	1.21706	1.15167	1.28164	1.11285
1771600_at	NA	NA	NA	6.17633	6.36131	6.04383	6.06056	5.7612	5.68252	1.1368	0.912246	0.92289	0.749952	0.710144	0.80247	0.811833	0.659706	0.624688	1.01167	0.822094	0.778456	0.812612	0.769478	0.946919
1774715_at	YOL136C	PFK27	6-phosphofructo-2-kinase, catalyzes synthesis of fructose-2,6-bisphosphate; inhibited by phosphoenolpyruvate and sn-glycerol 3-phosphate, expression induced by glucose and sucrose, transcriptional regulation involves protein kinase A	10.6468	10.657	10.4127	10.1984	10.0712	10.1503	1.00709	0.850245	0.732854	0.671003	0.708835	0.844263	0.727698	0.666283	0.703848	0.861933	0.789188	0.833683	0.915603	0.967225	1.05638
1771711_at	YAR008W	SEN34	Subunit of the tRNA splicing endonuclease, which is composed of Sen2p, Sen15p, Sen34p, and Sen54p; Sen34p contains the active site for tRNA 3' splice site cleavage and has similarity to Sen2p and to Archaeal tRNA splicing endonuclease	8.2455	8.144	8.48961	8.40006	8.80136	8.6897	0.932063	1.18437	1.11308	1.47004	1.36056	1.27069	1.19422	1.57719	1.45973	0.939815	1.2412	1.14877	1.32069	1.22233	0.925526
1774488_at	YOL107W	NA	Putative protein of unknown function; green fluorescent protein (GFP)-fusion protein localizes to the cytoplasm and colocalizes in a punctate pattern with the early golgi/COPI vesicles; YOL107W is not an essential protein	8.07735	7.96625	8.35608	8.2309	8.65603	8.66128	0.92588	1.21313	1.1123	1.49348	1.49893	1.31024	1.20135	1.61304	1.61892	0.91689	1.2311	1.23559	1.34269	1.34759	1.00364
1775998_at	NA	NA	NA	4.68336	4.41217	4.64263	4.52698	5.06778	4.82189	0.828635	0.972166	0.897273	1.30534	1.10079	1.17321	1.08283	1.57529	1.32843	0.922963	1.34272	1.1323	1.45479	1.22681	0.843292
1778142_at	YBR117C	TKL2	Transketolase, similar to Tkl1p; catalyzes conversion of xylulose-5-phosphate and ribose-5-phosphate to sedoheptulose-7-phosphate and glyceraldehyde-3-phosphate in the pentose phosphate pathway; needed for synthesis of aromatic amino acids	13.4612	13.9283	13.6086	13.4909	13.5192	13.1619	1.38235	1.10753	1.02077	1.04099	0.812635	0.801197	0.738432	0.753058	0.587865	0.921661	0.939917	0.733734	1.01981	0.796099	0.780637
1773698_at	YIR016W	NA	Putative protein of unknown function; expression directly regulated by the metabolic and meiotic transcriptional regulator Ume6p; overexpression causes a cell cycle delay or arrest; YIR016W is a non-essential gene	11.8314	12.1728	11.6549	11.7401	11.6674	11.3594	1.26704	0.884885	0.938688	0.892589	0.721008	0.698389	0.740852	0.704469	0.56905	1.0608	1.00871	0.814804	0.95089	0.768102	0.807771
1775480_at	YLR438W	CAR2	L-ornithine transaminase (OTAse), catalyzes the second step of arginine degradation, expression is dually-regulated by allophanate induction and a specific arginine induction process; not nitrogen catabolite repression sensitive	12.2373	12.7855	12.6491	12.2152	12.3826	12.0688	1.46229	1.33035	0.98483	1.10597	0.889758	0.909768	0.673483	0.756322	0.608467	0.740279	0.831335	0.668815	1.123	0.903463	0.804508
1776875_at	YLR399C	BDF1	Protein involved in transcription initiation at TATA-containing promoters; associates with the basal transcription factor TFIID; contains two bromodomains; corresponds to the C-terminal region of mammalian TAF1; redundant with Bdf2p	12.5025	13.0074	12.5008	12.6013	12.4605	12.3233	1.41905	0.998857	1.07091	0.971298	0.883178	0.703893	0.754667	0.684472	0.622375	1.07213	0.97241	0.884189	0.906985	0.8247	0.909276
1771915_at	YGL062W	PYC1	Pyruvate carboxylase isoform, cytoplasmic enzyme that converts pyruvate to oxaloacetate; highly similar to isoform Pyc2p but differentially regulated; mutations in the human homolog are associated with lactic acidosis	13.5154	13.6236	13.0472	13.4044	13.0702	12.961	1.07787	0.722862	0.925942	0.734461	0.680934	0.670637	0.859045	0.681398	0.631738	1.28094	1.01605	0.941998	0.793204	0.735396	0.92712
1779321_at	YDR348C	NA	Protein of unknown function; green fluorescent protein (GFP)-fusion protein localizes to the cell periphery and bud neck; potential Cdc28p substrate	10.8109	10.4063	10.8398	10.8597	10.9795	11.0751	0.755422	1.02022	1.03442	1.12398	1.20092	1.35053	1.36933	1.48788	1.58974	1.01392	1.10171	1.17712	1.08658	1.16096	1.06845
1776084_at	YPL273W	SAM4	S-adenosylmethionine-homocysteine methyltransferase, functions along with Mht1p in the conversion of S-adenosylmethionine (AdoMet) to methionine to control the methionine/AdoMet ratio	11.4352	10.9989	11.3387	11.2443	11.4371	11.6021	0.739019	0.935283	0.876029	1.00133	1.12264	1.26557	1.18539	1.35495	1.51909	0.936645	1.07062	1.20032	1.14304	1.28151	1.12114
1770808_at	YHR036W	BRL1	Essential nuclear envelope integral membrane protein identified as a suppressor of a conditional mutation in the major karyopherin, CRM1; homologous to and interacts with Brr6p, a nuclear envelope protein involved in nuclear export	8.7755	8.52656	8.99501	9.01692	9.08855	9.16365	0.841519	1.16434	1.18216	1.24234	1.30872	1.38362	1.40479	1.4763	1.55519	1.0153	1.06698	1.124	1.0509	1.10706	1.05343
1780084_at	YDR026C	NA	Protein of unknown function that may interact with ribosomes, based on co-purification experiments; Myb-like DNA-binding protein that may bind to the Ter region of rDNA; interacts physically with Fob1p	10.8799	10.5441	10.9176	10.9427	10.9859	11.1527	0.792388	1.02647	1.04451	1.07625	1.20818	1.29542	1.31818	1.35823	1.52473	1.01757	1.04849	1.17702	1.03038	1.15669	1.12259
1769501_at	YLR266C	PDR8	Transcription factor; targets include ATP-binding cassette (ABC) transporters, major facilitator superfamily transporters, and other genes involved in the pleiotropic drug resistance (PDR) phenomenon	8.66902	8.5936	9.16161	8.78789	9.0766	9.20146	0.949068	1.40697	1.08589	1.32646	1.44637	1.48247	1.14416	1.39764	1.52399	0.771791	0.942778	1.02801	1.22154	1.33198	1.0904
1778664_at	YER157W	COG3	Essential component of the conserved oligomeric Golgi complex (Cog1p through Cog8p), a cytosolic tethering complex that functions in protein trafficking to mediate fusion of transport vesicles to Golgi compartments	9.50823	9.36201	9.76193	9.67394	9.82893	9.973	0.90361	1.19226	1.12171	1.24893	1.3801	1.31944	1.24137	1.38216	1.52731	0.940829	1.04753	1.15754	1.11342	1.23035	1.10502
1779150_at	YCL040W	GLK1	Glucokinase, catalyzes the phosphorylation of glucose at C6 in the first irreversible step of glucose metabolism; one of three glucose phosphorylating enzymes; expression regulated by non-fermentable carbon sources	14.222	14.3549	13.995	14.1492	13.971	13.6698	1.09646	0.854409	0.950746	0.840288	0.681955	0.779243	0.867105	0.766364	0.621961	1.11275	0.983473	0.798161	0.883819	0.717284	0.811574
1780192_at	YMR061W	RNA14	Cleavage and polyadenylation factor I (CF I) component involved in cleavage and polyadenylation of mRNA 3' ends; bridges interaction between Rna15p and Hrp1p in the CF I complex	9.64919	9.30183	9.84013	9.75344	9.87612	9.94902	0.786021	1.1415	1.07493	1.17034	1.23099	1.45225	1.36756	1.48894	1.56611	0.941684	1.02526	1.0784	1.08876	1.14518	1.05183
1775573_at	YDL073W	NA	Putative protein of unknown function; YDL073W is not an essential gene	10.0809	9.66245	10.1393	9.98646	10.0553	10.3307	0.748211	1.04126	0.936615	0.982372	1.18901	1.39167	1.25181	1.31296	1.58913	0.899498	0.943442	1.14189	1.04885	1.26947	1.21034
1776153_at	YMR206W	NA	Putative protein of unknown function; YMR206W is not an essential gene	11.4007	11.8767	11.3298	11.3424	11.3252	11.0217	1.39088	0.952068	0.960389	0.949034	0.768983	0.684508	0.690491	0.682327	0.552876	1.00874	0.996813	0.807697	0.988177	0.800699	0.81028
1773620_at	YGL050W	TYW3	tRNA methyltransferase required for synthesis of wybutosine, a modified guanosine found at the 3'-position adjacent to the anticodon of phenylalanine tRNA which supports reading frame maintenance by stabilizing codon-anticodon interactions	9.88227	9.78796	10.1838	10.0201	10.3277	10.4045	0.936719	1.23248	1.10024	1.36175	1.43613	1.31574	1.17457	1.45375	1.53315	0.892706	1.10489	1.16524	1.23768	1.30529	1.05462
1779654_s_at	YMR321C	NA	Putative protein of unknown function	11.47	10.9678	11.435	11.352	11.4122	11.5839	0.706043	0.976057	0.921446	0.960755	1.08216	1.38243	1.30508	1.36076	1.53271	0.94405	0.984322	1.1087	1.04266	1.17441	1.12636
1778743_at	YMR054W	STV1	Subunit a of the vacuolar-ATPase V0 domain, one of two isoforms (Stv1p and Vph1p); Stv1p is located in V-ATPase complexes of the Golgi and endosomes while Vph1p is located in V-ATPase complexes of the vacuole	11.1782	10.9592	11.3601	11.212	11.4212	11.555	0.859145	1.1344	1.0237	1.18341	1.29847	1.32038	1.19153	1.37742	1.51136	0.902417	1.04321	1.14464	1.15601	1.26841	1.09723
1774184_at	YCR061W	NA	Protein of unknown function; green fluorescent protein (GFP)-fusion protein localizes to the cytoplasm in a punctate pattern; induced by treatment with 8-methoxypsoralen and UVA irradiation	11.3198	11.5578	11.0663	10.9733	11.0777	10.7639	1.17936	0.838862	0.786472	0.845531	0.680246	0.711286	0.666864	0.716941	0.576793	0.937547	1.00795	0.810916	1.07509	0.864934	0.80452
1779057_at	YPL186C	UIP4	Protein that interacts with Ulp1p, a Ubl (ubiquitin-like protein)-specific protease for Smt3p protein conjugates; detected in a phosphorylated state in the mitochondrial outer membrane; also detected in ER and nuclear envelope	12.2388	12.6774	12.2453	12.334	12.2633	12.0121	1.35535	1.00451	1.06823	1.01716	0.854616	0.741148	0.788161	0.750479	0.630552	1.06343	1.01259	0.850777	0.952189	0.80003	0.8402
1770302_at	YHR087W	RTC3	Protein of unknown function involved in RNA metabolism; has structural similarity to SBDS, the human protein mutated in Shwachman-Diamond Syndrome (the yeast SBDS ortholog = SDO1); null mutation suppresses cdc13-1 temperature sensitivity	13.0562	13.6347	13.243	13.0656	13.1513	12.9281	1.49332	1.13829	1.00657	1.06814	0.91506	0.762255	0.67405	0.71528	0.612768	0.884284	0.938373	0.803889	1.06117	0.909085	0.856684
1770887_at	YKL187C	NA	Putative protein of unknown function; the authentic, non-tagged protein is detected in a phosphorylated state in highly purified mitochondria in high-throughput studies	12.7055	13.1822	12.8478	12.9722	12.7822	12.5552	1.39154	1.10364	1.20306	1.05462	0.901093	0.793111	0.864556	0.757881	0.647552	1.09008	0.955579	0.81647	0.876613	0.749	0.854425
1772484_at	YLR242C	ARV1	Protein functioning in transport of glycosylphosphatidylinositol intermediates into the ER lumen; required for normal intracellular sterol distribution and for sphingolipid metabolism; similar to Nup120p and C. elegans R05H5.5 protein	8.92905	8.35206	8.89877	8.79071	8.78432	9.05546	0.670362	0.979232	0.90856	0.904549	1.09157	1.46075	1.35533	1.34935	1.62833	0.927829	0.923734	1.11472	0.995586	1.20143	1.20676
1774303_at	YDR303C	RSC3	Component of the RSC chromatin remodeling complex; essential gene required for maintenance of proper ploidy and regulation of ribosomal protein genes and the cell wall/stress response; highly similar to Rsc30p	10.5992	10.4076	10.7886	10.7931	10.7975	11.0537	0.87566	1.14031	1.14383	1.14738	1.37027	1.30223	1.30624	1.3103	1.56484	1.00308	1.0062	1.20166	1.00311	1.19797	1.19426
1774651_at	YGL203C	KEX1	Protease involved in the processing of killer toxin and alpha factor precursor; cleaves Lys and Arg residues from the C-terminus of peptides and proteins	10.8432	10.6038	11.0424	10.9347	11.1083	11.2149	0.847087	1.14808	1.06548	1.20174	1.2939	1.35533	1.25782	1.41867	1.52747	0.928052	1.04673	1.12701	1.12788	1.21438	1.0767
1773179_at	YBR055C	PRP6	Splicing factor, component of the U4/U6-U5 snRNP complex	10.9241	10.59	11.0151	10.7889	10.9412	11.1949	0.793301	1.06515	0.910535	1.01197	1.20648	1.34269	1.14778	1.27564	1.52084	0.854839	0.950067	1.13268	1.1114	1.32502	1.19221
1774937_at	YLR134W	PDC5	Minor isoform of pyruvate decarboxylase, key enzyme in alcoholic fermentation, decarboxylates pyruvate to acetaldehyde, regulation is glucose- and ethanol-dependent, repressed by thiamine, involved in amino acid catabolism	9.68223	9.74447	9.35171	9.33017	9.2908	9.10936	1.04408	0.795246	0.783461	0.762374	0.672276	0.761671	0.750384	0.730187	0.643893	0.985181	0.958664	0.845369	0.973084	0.858085	0.88182
1779349_at	YDL102W	POL3	Catalytic subunit of DNA polymerase delta; required for chromosomal DNA replication during mitosis and meiosis, intragenic recombination, repair of double strand DNA breaks, and DNA replication during nucleotide excision repair (NER)	10.4346	10.2051	10.7395	10.4978	10.7494	10.8483	0.852882	1.23529	1.04477	1.24376	1.33206	1.44838	1.22499	1.4583	1.56183	0.845768	1.00685	1.07833	1.19046	1.27497	1.07099
1779365_at	YML104C	MDM1	Intermediate filament protein, required for nuclear and mitochondrial transmission to daughter buds; contains a Phox homology (PX) domain and specifically binds phosphatidylinositol 3-phosphate (PtdIns-3-P)	10.2532	10.02	10.5983	10.3582	10.5336	10.6421	0.850789	1.27031	1.07554	1.21455	1.3094	1.49309	1.26417	1.42755	1.53904	0.84668	0.956104	1.03077	1.12924	1.21743	1.0781
1776921_at	YER171W	RAD3	5' to 3' DNA helicase, involved in nucleotide excision repair and transcription; subunit of RNA polymerase II transcription initiation factor TFIIH; subunit of Nucleotide Excision Repair Factor 3 (NEF3); homolog of human XPD protein	10.7195	10.3437	10.723	10.7484	10.8715	10.9424	0.770716	1.00247	1.02028	1.11118	1.16714	1.3007	1.3238	1.44176	1.51436	1.01776	1.10845	1.16427	1.0891	1.14395	1.05036
1771438_at	YOR217W	RFC1	Subunit of heteropentameric Replication factor C (RF-C), which is a DNA binding protein and ATPase that acts as a clamp loader of the proliferating cell nuclear antigen (PCNA) processivity factor for DNA polymerases delta and epsilon	10.3715	10.251	10.64	10.5456	10.7548	10.8385	0.919903	1.20459	1.12831	1.30433	1.38228	1.30947	1.22656	1.4179	1.50263	0.936683	1.08281	1.14751	1.156	1.22508	1.05976
1775810_at	YNL194C	NA	Integral membrane protein localized to eisosomes; sporulation and plasma membrane sphingolipid content are altered in mutants; has homologs SUR7 and FMP45; GFP-fusion protein is induced in response to the DNA-damaging agent MMS	12.9447	13.4804	13.1108	13.0728	13.2061	12.7824	1.44963	1.12197	1.09286	1.19864	0.893567	0.773972	0.753889	0.826858	0.61641	0.974052	1.06833	0.796425	1.09679	0.817641	0.745485
1779908_at	YJL058C	BIT61	Subunit of TORC2 (Tor2p-Lst8p-Avo1-Avo2-Tsc11p-Bit61p-Slm1p-Slm2p), a membrane-associated complex that regulates cell cycle-dependent actin cytoskeletal dynamics during polarized growth and cell wall integrity	8.85379	8.62145	9.08489	9.04611	9.14654	9.36214	0.851249	1.17372	1.1426	1.22497	1.42242	1.37883	1.34226	1.43903	1.67098	0.97348	1.04366	1.21188	1.0721	1.2449	1.16118
1777853_at	YER145C	FTR1	High affinity iron permease involved in the transport of iron across the plasma membrane; forms complex with Fet3p; expression is regulated by iron	9.85037	9.53058	9.86742	9.88367	10.062	10.2055	0.801185	1.01188	1.02335	1.15801	1.2791	1.26298	1.27729	1.44537	1.59651	1.01133	1.14441	1.26408	1.13159	1.24992	1.10457
1775966_at	YNL010W	NA	Putative protein of unknown function with similarity to phosphoserine phosphatases; green fluorescent protein (GFP)-fusion protein localizes to the cytoplasm and nucleus; homozygous diploid mutant shows an increase in glycogen accumulation	12.183	12.0134	12.3406	12.2327	12.4451	12.6061	0.8891	1.1154	1.03503	1.19918	1.34076	1.25453	1.16413	1.34875	1.508	0.927945	1.07511	1.20204	1.15859	1.29538	1.11807
1769740_at	YDR118W	APC4	Subunit of the Anaphase-Promoting Complex/Cyclosome (APC/C), which is a ubiquitin-protein ligase required for degradation of anaphase inhibitors, including mitotic cyclins, during the metaphase/anaphase transition	8.6724	8.51468	8.92207	8.79881	9.08457	9.10946	0.896441	1.18893	1.09157	1.33068	1.35384	1.32628	1.21767	1.4844	1.51024	0.918109	1.11922	1.1387	1.21905	1.24027	1.01741
1773678_at	YOR093C	NA	Putative protein of unknown function; deletion causes sensitivity to unfolded protein response-inducing agents	9.84433	9.35562	9.92724	9.73756	9.86893	10.0315	0.712661	1.05915	0.928667	1.0172	1.13856	1.4862	1.3031	1.42732	1.59762	0.876801	0.960385	1.07497	1.09533	1.22601	1.11931
1774678_at	YPL015C	HST2	Cytoplasmic member of the silencing information regulator 2 (Sir2) family of NAD(+)-dependent protein deacetylases; modulates nucleolar (rDNA) and telomeric silencing; possesses NAD(+)-dependent histone deacetylase activity in vitro	10.363	10.8781	10.3666	10.5481	10.4937	10.2896	1.42911	1.00255	1.13693	1.09485	0.950404	0.70152	0.795551	0.766102	0.66503	1.13404	1.09206	0.947985	0.962983	0.835937	0.868071
1779200_at	YBL061C	SKT5	Activator of Chs3p (chitin synthase III), recruits Chs3p to the bud neck via interaction with Bni4p; has similarity to Shc1p, which activates Chs3p during sporulation	11.4808	11.0844	11.5956	11.3863	11.547	11.7483	0.759788	1.08288	0.936625	1.04698	1.20373	1.42524	1.23275	1.37799	1.58429	0.86494	0.966851	1.1116	1.11782	1.28517	1.14971
1770719_at	NA	NA	NA	6.23384	6.56333	6.12214	6.13441	5.99045	5.86237	1.25657	0.925499	0.933401	0.844759	0.772992	0.736528	0.742816	0.672273	0.61516	1.00854	0.91276	0.835216	0.905033	0.828146	0.915045
1773612_at	YPL240C	HSP82	Hsp90 chaperone required for pheromone signaling and negative regulation of Hsf1p; docks with Tom70p for mitochondrial preprotein delivery; promotes telomerase DNA binding and nucleotide addition; interacts with Cns1p, Cpr6p, Cpr7p, Sti1p	13.3705	13.8763	13.4785	13.672	13.4374	13.1363	1.41996	1.07776	1.23241	1.04747	0.85019	0.759012	0.867924	0.73768	0.598744	1.14349	0.971896	0.788846	0.849937	0.689857	0.811657
1770227_at	YPL216W	NA	Putative protein of unknown function; YPL216W is not an essential gene	8.15575	7.92912	8.47392	8.20735	8.51377	8.62108	0.85463	1.24675	1.03642	1.28167	1.38063	1.45882	1.21271	1.49968	1.61547	0.831293	1.02801	1.10738	1.23664	1.33212	1.07721
1778226_at	YKR020W	VPS51	Component of the GARP (Golgi-associated retrograde protein) complex, Vps51p-Vps52p-Vps53p-Vps54p, which is required for the recycling of proteins from endosomes to the late Golgi; links the (VFT/GARP) complex to the SNARE Tlg1p	8.82798	8.79202	9.19227	8.99167	9.34977	9.40457	0.975383	1.28725	1.12015	1.43574	1.49132	1.31974	1.14842	1.47197	1.52896	0.870185	1.11535	1.15853	1.28174	1.33136	1.03871
1772696_at	YDR086C	SSS1	Subunit of the Sec61p translocation complex (Sec61p-Sss1p-Sbh1p) that forms a channel for passage of secretory proteins through the endoplasmic reticulum membrane, and of the Ssh1p complex (Ssh1p-Sbh2p-Sss1p); interacts with Ost4p and Wbp1p	12.5448	12.5169	12.755	12.8007	12.9923	13.1288	0.980823	1.15682	1.19405	1.36366	1.49898	1.17944	1.2174	1.39032	1.52829	1.03218	1.1788	1.29577	1.14204	1.25537	1.09923
1776644_at	YKR058W	GLG1	Self-glucosylating initiator of glycogen synthesis, also glucosylates n-dodecyl-beta-D-maltoside; similar to mammalian glycogenin	12.0976	12.1355	11.9285	11.7435	11.7836	11.5332	1.02659	0.889383	0.782371	0.804398	0.676239	0.866344	0.762104	0.78356	0.658721	0.879678	0.904445	0.760346	1.02815	0.864346	0.840677
1780129_at	YFR031C	SMC2	Component of the condensin complex, essential SMC chromosomal ATPase family member that forms a complex with Smc4p to form the active ATPase; Smc2p/Smc4p complex binds DNA, possibly in the cleft formed by the coiled-coil of the folded dimer	11.7253	11.438	11.9195	11.7592	11.9046	12.0481	0.81945	1.14412	1.02378	1.13238	1.2508	1.3962	1.24935	1.38188	1.52639	0.894821	0.989744	1.09324	1.10608	1.22174	1.10457
1777823_s_at	NA	NA	NA	8.24931	8.12544	8.35271	8.4965	8.69018	8.78112	0.917724	1.07431	1.1869	1.35743	1.44574	1.17062	1.2933	1.47912	1.57536	1.1048	1.26354	1.34575	1.14368	1.21809	1.06506
1777903_at	YJL198W	PHO90	Low-affinity phosphate transporter; deletion of pho84, pho87, pho89, pho90, and pho91 causes synthetic lethality; transcription independent of Pi and Pho4p activity; overexpression results in vigorous growth	12.0324	11.6174	12.1146	11.89	12.0762	12.2051	0.750036	1.05862	0.906045	1.03082	1.12717	1.41143	1.208	1.37436	1.50282	0.855872	0.97374	1.06475	1.13772	1.24405	1.09347
1780112_at	YPL161C	BEM4	Protein involved in establishment of cell polarity and bud emergence; interacts with the Rho1p small GTP-binding protein and with the Rho-type GTPase Cdc42p; involved in maintenance of proper telomere length	8.902	8.78851	9.13746	9.14573	9.31174	9.45224	0.924348	1.17728	1.18405	1.32844	1.46433	1.27364	1.28096	1.43717	1.58417	1.00575	1.1284	1.24382	1.12195	1.23671	1.10229
1775666_at	YDL022W	GPD1	NAD-dependent glycerol-3-phosphate dehydrogenase, key enzyme of glycerol synthesis, essential for growth under osmotic stress; expression regulated by high-osmolarity glycerol response pathway; homolog of Gpd2p	13.1417	13.6492	13.086	13.2788	13.4034	12.987	1.42161	0.962157	1.09975	1.19892	0.898345	0.676809	0.773594	0.843354	0.631922	1.143	1.24607	0.933678	1.09018	0.816864	0.749296
1773058_at	YKR027W	BCH2	Member of the ChAPs family of proteins (Chs5p-Arf1p-binding proteins: Bch1p, Bch2p, Bud7p, Chs6p), that forms the exomer complex with Chs5p to mediate export of specific cargo proteins, including Chs3p, from the Golgi to the plasma membrane	9.25316	9.05956	9.5347	9.26913	9.54743	9.74257	0.874422	1.21549	1.01113	1.22627	1.40387	1.39005	1.15634	1.40237	1.60549	0.831869	1.00887	1.15499	1.21277	1.38842	1.14484
1779489_at	YNL037C	IDH1	Subunit of mitochondrial NAD(+)-dependent isocitrate dehydrogenase, which catalyzes the oxidation of isocitrate to alpha-ketoglutarate in the TCA cycle	12.9634	13.1326	12.603	12.9213	12.6959	12.5187	1.12443	0.778929	0.971208	0.830742	0.734732	0.69273	0.86373	0.738809	0.653424	1.24685	1.06652	0.943259	0.855371	0.756514	0.884428
1773477_at	YJR119C	JHD2	JmjC domain family histone demethylase specific for H3-K4 (lysine at position 4 of the histone H3 protein); removes methyl groups specifically added by Set1p methyltransferase	10.1963	10.1104	10.6668	10.42	10.5755	10.7581	0.942193	1.38564	1.16772	1.30063	1.47619	1.47065	1.23936	1.38043	1.56676	0.842727	0.93865	1.06535	1.11382	1.26417	1.13498
1772256_at	NA	NA	NA	5.82882	5.89912	5.54658	5.64671	5.34138	5.29667	1.04993	0.822312	0.881411	0.713287	0.691521	0.783203	0.839492	0.679363	0.658632	1.07187	0.867417	0.840947	0.809256	0.784561	0.969484
1770044_at	YML124C	TUB3	Alpha-tubulin; associates with beta-tubulin (Tub2p) to form tubulin dimer, which polymerizes to form microtubules; expressed at lower level than Tub1p	10.9829	10.8913	11.2154	11.1954	11.3855	11.4768	0.938483	1.1749	1.15875	1.32191	1.40827	1.25192	1.2347	1.40857	1.50058	0.986249	1.12513	1.19863	1.14081	1.21534	1.06533
1777784_at	YJR107W	NA	Putative protein of unknown function; has sequence or structural similarity to lipases	10.3753	10.0537	10.5677	10.3845	10.5572	10.8106	0.800146	1.1426	1.00634	1.13433	1.35213	1.42799	1.2577	1.41766	1.68985	0.880748	0.992765	1.18338	1.12718	1.34361	1.19201
1776913_at	YOL057W	NA	Putative member of the dipeptidyl-peptidase III group of enzymes that cleave dipeptides from the amino terminus of target proteins; mammalian ortholog may be a biomarker for some cancers	10.7005	10.6333	10.9316	10.9037	11.0269	11.2193	0.954448	1.17368	1.15119	1.25388	1.43271	1.22969	1.20614	1.31372	1.50108	0.980845	1.06833	1.2207	1.0892	1.24454	1.14262
1771108_at	YHR123W	EPT1	sn-1,2-diacylglycerol ethanolamine- and cholinephosphotranferase; not essential for viability	8.9978	8.70019	9.16369	9.00269	9.17242	9.47583	0.813601	1.12186	1.0034	1.12866	1.39284	1.37888	1.23328	1.38725	1.71194	0.894406	1.00607	1.24155	1.12484	1.38812	1.23406
1778758_at	YDR255C	RMD5	Conserved protein that has an E3-like ubiquitin ligase activity necessary for polyubiquitination and degradation of the gluconeogenic enzyme fructose-1,6-bisphosphatase; also required for sporulation; has a degenerate RING finger domain	10.2748	10.6187	10.3742	10.0759	10.0531	9.89287	1.2692	1.07132	0.871195	0.857516	0.767395	0.844092	0.686415	0.675638	0.604631	0.813199	0.800432	0.71631	0.9843	0.880854	0.894905
1772566_at	YJR094C	IME1	Master regulator of meiosis that is active only during meiotic events, activates transcription of early meiotic genes through interaction with Ume6p, degraded by the 26S proteasome following phosphorylation by Ime2p	10.5325	11.0313	10.8417	10.6486	11.0206	10.3928	1.41302	1.23907	1.08384	1.4026	0.907709	0.876893	0.767038	0.992627	0.64239	0.874723	1.13198	0.732576	1.2941	0.837494	0.647162
1769662_at	NA	NA	NA	5.12016	5.53758	5.11138	5.28354	5.08371	4.7971	1.33554	0.993934	1.11991	0.975053	0.799372	0.744218	0.838541	0.73008	0.598538	1.12674	0.981003	0.804251	0.870655	0.713784	0.819825
1779028_at	NA	NA	NA	5.59004	5.86418	5.28311	5.49124	5.43569	5.26564	1.20927	0.80836	0.933812	0.898537	0.798632	0.668467	0.772209	0.743038	0.660423	1.15519	1.11155	0.987966	0.962224	0.855239	0.888814
1774015_at	YBL066C	SEF1	Putative transcription factor, has homolog in Kluyveromyces lactis	10.8215	11.0294	10.5878	10.874	10.6316	10.4416	1.15507	0.850487	1.03709	0.87667	0.768495	0.736308	0.897856	0.758976	0.665324	1.2194	1.03079	0.903594	0.845321	0.741014	0.876607
1779904_at	YHR048W	YHK8	Presumed antiporter of the DHA1 family of multidrug resistance transporters; contains 12 predicted transmembrane spans; expression of gene is up-regulated in cells exhibiting reduced susceptibility to azoles	6.75396	6.33763	6.87919	6.65907	6.89555	7.17625	0.749328	1.09068	0.936347	1.10312	1.34006	1.45555	1.24958	1.47214	1.78835	0.858496	1.0114	1.22864	1.17811	1.43116	1.21479
1775331_at	YPL171C	OYE3	Widely conserved NADPH oxidoreductase containing flavin mononucleotide (FMN), homologous to Oye2p with slight differences in ligand binding and catalytic properties; may be involved in sterol metabolism	10.6965	10.9755	10.4912	10.4033	10.8451	10.352	1.2134	0.867333	0.81611	1.10853	0.787558	0.714796	0.672582	0.913572	0.649051	0.940943	1.27809	0.908022	1.3583	0.965013	0.710455
1774571_at	YGR126W	NA	Putative protein of unknown function; green fluorescent protein (GFP)-fusion protein localizes to both the cytoplasm and the nucleus and is induced in response to the DNA-damaging agent MMS	8.09708	8.2721	7.72073	7.78248	7.77983	7.52146	1.12898	0.770383	0.804072	0.802596	0.670999	0.682369	0.712209	0.710902	0.594339	1.04373	1.04181	0.870994	0.998165	0.834502	0.836036
1776531_at	YDR074W	TPS2	Phosphatase subunit of the trehalose-6-phosphate synthase/phosphatase complex, which synthesizes the storage carbohydrate trehalose; expression is induced by stress conditions and repressed by the Ras-cAMP pathway	12.3686	12.8276	12.3325	12.6063	12.4919	12.2103	1.37458	0.975306	1.17908	1.08923	0.896091	0.709528	0.857774	0.79241	0.6519	1.20894	1.11681	0.918779	0.923798	0.75999	0.822681
1773613_at	YJL212C	OPT1	Proton-coupled oligopeptide transporter of the plasma membrane; also transports glutathione and phytochelatin; member of the OPT family	9.43928	8.87831	9.39763	9.07933	9.28723	9.4827	0.677843	0.971543	0.77919	0.89997	1.03055	1.43329	1.14951	1.3277	1.52034	0.802013	0.926331	1.06074	1.15501	1.32259	1.1451
1772438_at	YOL006C	TOP1	Topoisomerase I, nuclear enzyme that relieves torsional strain in DNA by cleaving and re-sealing the phosphodiester backbone; relaxes both positively and negatively supercoiled DNA; functions in replication, transcription, and recombination	10.0599	9.97476	10.2537	10.3392	10.4267	10.581	0.942663	1.1437	1.21354	1.28941	1.43504	1.21327	1.28735	1.36784	1.52233	1.06106	1.1274	1.25473	1.06252	1.18253	1.11295
1769933_at	NA	NA	NA	6.46935	6.54594	6.23667	6.27602	6.08537	5.89064	1.05452	0.851051	0.874586	0.766321	0.669561	0.807048	0.829366	0.726698	0.634942	1.02765	0.90044	0.786747	0.876209	0.765575	0.873735
1776973_at	NA	NA	NA	6.53203	6.73255	6.3759	6.4014	6.2604	5.99746	1.14911	0.897431	0.913431	0.828382	0.690365	0.780981	0.794905	0.720892	0.600784	1.01783	0.92306	0.769269	0.90689	0.755793	0.83339
1773704_at	NA	NA	NA	5.31654	5.55264	5.121	5.22803	5.09848	4.79548	1.1778	0.873245	0.940492	0.859717	0.696858	0.741421	0.798516	0.729935	0.591662	1.07701	0.984509	0.79801	0.914114	0.740951	0.810567
1777917_at	YDR277C	MTH1	Negative regulator of the glucose-sensing signal transduction pathway, required for repression of transcription by Rgt1p; interacts with Rgt1p and the Snf3p and Rgt2p glucose sensors; phosphorylated by Yck1p, triggering Mth1p degradation	12.6855	13.0668	12.6816	12.7715	12.5869	12.4355	1.30253	0.997345	1.06144	0.933982	0.840916	0.765699	0.814907	0.717052	0.645602	1.06427	0.936468	0.843155	0.879919	0.79224	0.900356
AFFX-BioDn-3_at	NA	NA	NA	12.3675	12.5221	11.9551	12.3982	12.2852	11.9316	1.11317	0.751386	1.0215	0.944592	0.739256	0.674996	0.917645	0.848559	0.664098	1.35948	1.25713	0.983856	0.924713	0.723698	0.782619
1779168_at	YLR315W	NKP2	Non-essential kinetochore protein, subunit of the Ctf19 central kinetochore complex (Ctf19p-Mcm21p-Okp1p-Mcm22p-Mcm16p-Ctf3p-Chl4p-Mcm19p-Nkp1p-Nkp2p-Ame1p-Mtw1p)	8.05738	7.88031	8.2976	8.24155	8.4057	8.47939	0.884501	1.18117	1.13617	1.27308	1.3398	1.33541	1.28453	1.43932	1.51475	0.961896	1.07781	1.13429	1.12051	1.17923	1.05241
1779364_at	YBR147W	RTC2	Putative protein of unknown function; the authentic, non-tagged protein is detected in highly purified mitochondria in high-throughput studies; null mutant displays fluconazole resistance and suppresses cdc13-1 temperature sensitivity	11.4424	11.7688	11.4447	11.3906	11.4037	11.1478	1.25387	1.0016	0.964752	0.973545	0.815299	0.798809	0.769418	0.776432	0.650225	0.963207	0.971987	0.813993	1.00911	0.845087	0.837453
1773681_at	YBR105C	VID24	Peripheral membrane protein located at Vid (vacuole import and degradation) vesicles; regulates fructose-1,6-bisphosphatase (FBPase) targeting to the vacuole; promotes proteasome-dependent catabolite degradation of FBPase	13.1321	13.4377	12.8984	13.1735	12.9025	12.8216	1.23592	0.850406	1.0291	0.852867	0.806341	0.688078	0.832663	0.690069	0.652424	1.21013	1.00289	0.948183	0.828749	0.783539	0.945448
1771615_at	YKL183C-A	NA	Putative protein of unknown function; identified by fungal homology and RT-PCR	5.39555	5.14764	5.31943	5.49844	5.26261	5.76966	0.842114	0.948603	1.07393	0.91197	1.29604	1.12645	1.27527	1.08295	1.53903	1.13211	0.961382	1.36626	0.849194	1.20683	1.42115
1778753_at	YMR001C-A	NA	Putative protein of unknown function	4.63736	4.31993	4.84692	4.56436	4.78318	5.01305	0.802496	1.15633	0.950657	1.10636	1.29746	1.44092	1.18462	1.37864	1.61678	0.822133	0.956782	1.12205	1.16378	1.3648	1.17273
1773906_at	YIL134C-A	NA	Putative protein of unknown function; identified by fungal homology and RT-PCR	6.86769	6.56939	7.09481	6.97107	7.06196	7.31461	0.813211	1.17049	1.07429	1.14414	1.36312	1.43935	1.32104	1.40695	1.67623	0.917808	0.977488	1.16457	1.06502	1.26886	1.19139
1776334_at	NA	NA	NA	7.52597	7.66152	7.41315	7.40964	7.31984	7.06616	1.09852	0.924778	0.922534	0.866861	0.727082	0.841843	0.839801	0.78912	0.661877	0.997574	0.937372	0.786224	0.939651	0.788135	0.838753
1775263_at	YGL027C	CWH41	Processing alpha glucosidase I, ER type II integral membrane N-glycoprotein involved in assembly of cell wall beta 1,6 glucan and asparagine-linked protein glycosylation; also involved in ER protein quality control and sensing of ER stress	10.3814	10.136	10.5918	10.4121	10.6486	10.7321	0.843594	1.157	1.02149	1.20347	1.27515	1.37151	1.21088	1.4266	1.51157	0.882881	1.04017	1.10212	1.17815	1.24833	1.05956
1779484_at	YCR107W	AAD3	Putative aryl-alcohol dehydrogenase with similarity to P. chrysosporium aryl-alcohol dehydrogenase; mutational analysis has not yet revealed a physiological role	8.10628	8.02074	8.3592	8.13509	8.48913	8.63012	0.942432	1.19161	1.02017	1.30391	1.43777	1.2644	1.08249	1.38356	1.5256	0.856125	1.09424	1.20658	1.27813	1.40935	1.10266
1778542_at	YEL048C	NA	Putative protein of unknown function; synthetic lethal with gcs1delta	8.08622	7.82274	8.00721	8.27134	8.17862	8.52221	0.833076	0.946704	1.13691	1.06614	1.35283	1.1364	1.36472	1.27976	1.6239	1.20092	1.12616	1.42899	0.937749	1.18992	1.26891
1774552_at	NA	NA	NA	4.96198	4.98924	4.81664	4.55923	4.69291	4.39435	1.01908	0.904169	0.756415	0.829855	0.674728	0.887243	0.742254	0.81432	0.662097	0.836585	0.91781	0.746241	1.09709	0.892008	0.813067
1770463_at	YHR166C	CDC23	Subunit of the Anaphase-Promoting Complex/Cyclosome (APC/C), which is a ubiquitin-protein ligase required for degradation of anaphase inhibitors, including mitotic cyclins, during the metaphase/anaphase transition	8.52086	8.14878	8.65612	8.53656	8.70174	8.86985	0.772666	1.09829	1.01094	1.13357	1.27367	1.42142	1.30838	1.46709	1.64841	0.920471	1.03213	1.15969	1.1213	1.25988	1.12359
1778680_at	NA	NA	NA	3.85865	3.70678	4.17756	4.07979	3.92307	4.29915	0.900082	1.24738	1.16565	1.04566	1.35707	1.38586	1.29505	1.16174	1.50772	0.934478	0.838282	1.08793	0.897059	1.16422	1.29782
1770224_at	NA	NA	NA	5.11616	5.26058	4.83446	4.80849	5.05764	4.62453	1.10529	0.822622	0.807948	0.96025	0.711224	0.744261	0.730986	0.86878	0.643475	0.982162	1.1673	0.864582	1.1885	0.880284	0.740665
1771196_at	YBR136W	MEC1	Genome integrity checkpoint protein and PI kinase superfamily member; signal transducer required for cell cycle arrest and transcriptional responses prompted by damaged or unreplicated DNA; monitors and participates in meiotic recombination	10.811	10.7159	11.2771	10.6197	11.2235	11.0987	0.936196	1.38139	0.875787	1.33098	1.22068	1.47553	0.935474	1.42169	1.30387	0.63399	0.963505	0.883659	1.51975	1.39381	0.91713
1777714_at	YPL265W	DIP5	Dicarboxylic amino acid permease, mediates high-affinity and high-capacity transport of L-glutamate and L-aspartate; also a transporter for Gln, Asn, Ser, Ala, and Gly	12.2713	12.6898	12.7992	12.1914	12.831	12.4081	1.33647	1.44174	0.946124	1.47388	1.09945	1.07877	0.70793	1.10282	0.822656	0.656239	1.0223	0.762589	1.55781	1.16206	0.745955
1771743_at	YJL208C	NUC1	Major mitochondrial nuclease, has RNAse and DNA endo- and exonucleolytic activities; has roles in mitochondrial recombination, apoptosis and maintenance of polyploidy	10.7096	10.4871	10.1477	10.7451	10.3002	10.403	0.857081	0.677408	1.02489	0.752931	0.808558	0.790366	1.1958	0.878483	0.943387	1.51297	1.11149	1.19361	0.734642	0.788919	1.07388
1770075_at	YJL133W	MRS3	Mitochondrial iron transporter of the mitochondrial carrier family (MCF), very similar to and functionally redundant with Mrs4p; functions under low-iron conditions; may transport other cations in addition to iron	10.1997	9.93328	9.68629	10.2968	9.84735	10.0858	0.831358	0.700545	1.06959	0.783286	0.924034	0.842652	1.28656	0.942176	1.11147	1.5268	1.11811	1.31902	0.732323	0.863913	1.17969
1769573_at	YOR187W	TUF1	Mitochondrial translation elongation factor Tu; comprises both GTPase and guanine nucleotide exchange factor activities, while these activities are found in separate proteins in S. pombe and humans	12.929	12.9991	12.4429	13.1236	12.5818	12.4434	1.04975	0.713939	1.14436	0.786102	0.71416	0.680104	1.09013	0.748848	0.680315	1.60288	1.10108	1.00031	0.686936	0.624069	0.908482
1772511_at	YMR096W	SNZ1	Protein involved in vitamin B6 biosynthesis; member of a stationary phase-induced gene family; coregulated with SNO1; interacts with Sno1p and with Yhr198p, perhaps as a multiprotein complex containing other Snz and Sno proteins	12.4848	12.5048	12.8114	12.0891	12.6877	12.3802	1.01398	1.25408	0.760121	1.151	0.930094	1.23679	0.749639	1.13513	0.917268	0.606118	0.917802	0.741654	1.51423	1.22361	0.808076
1779747_at	YOR071C	NRT1	High-affinity nicotinamide riboside transporter; also transports thiamine with low affinity; shares sequence similarity with Thi7p and Thi72p; proposed to be involved in 5-fluorocytosine sensitivity	9.72396	9.72076	9.36677	9.98519	9.57068	9.81957	0.997786	0.780687	1.1985	0.899207	1.06852	0.782419	1.20116	0.901202	1.07089	1.53518	1.15182	1.36869	0.750278	0.891548	1.18829
1772597_at	YCR101C	NA	Putative protein of unknown function; localizes to the membrane fraction; YCR101C is not an essential gene	9.67881	9.70033	9.86716	9.16564	9.45366	9.18382	1.01503	1.13946	0.700681	0.855508	0.709569	1.12259	0.690305	0.842839	0.699062	0.614923	0.7508	0.622723	1.22097	1.01268	0.829413
1778780_at	YML009C	MRPL39	Mitochondrial ribosomal protein of the large subunit	11.8415	11.9105	11.3576	11.9776	11.4576	11.4823	1.04903	0.715084	1.09894	0.766385	0.779601	0.681664	1.04758	0.730567	0.743165	1.5368	1.07174	1.09022	0.697384	0.709411	1.01724
1774092_at	YML043C	RRN11	Protein required for rDNA transcription by RNA polymerase I, component of the core factor (CF) of rDNA transcription factor, which also contains Rrn6p and Rrn7p	10.5927	10.7193	10.1772	10.7967	10.3429	10.3493	1.09173	0.749759	1.15187	0.840998	0.844748	0.686765	1.05509	0.770338	0.773773	1.53632	1.12169	1.12669	0.730114	0.733369	1.00446
1770783_at	YLR139C	SLS1	Mitochondrial membrane protein that coordinates expression of mitochondrially-encoded genes; may facilitate delivery of mRNA to membrane-bound translation machinery	8.50491	8.43558	8.20192	9.00018	8.69906	8.67832	0.953082	0.810572	1.40959	1.14405	1.12772	0.850474	1.47898	1.20037	1.18323	1.73901	1.41141	1.39126	0.811617	0.800032	0.985726
1775992_at	YBL098W	BNA4	Kynurenine 3-mono oxygenase, required for the de novo biosynthesis of NAD from tryptophan via kynurenine; expression regulated by Hst1p; putative therapeutic target for Huntington disease	10.6199	11.0017	11.1074	10.4703	10.9391	10.7501	1.30297	1.40196	0.901457	1.24759	1.09439	1.07597	0.69185	0.957498	0.83992	0.642999	0.88989	0.780614	1.38397	1.21402	0.877203
1774353_at	YDR185C	NA	Mitochondrial protein of unknown function; has similarity to Ups1p, which is involved in regulation of alternative topogenesis of the dynamin-related GTPase Mgm1p	9.29829	9.21374	9.76442	9.10522	9.6068	9.57139	0.943082	1.3814	0.874746	1.23842	1.2084	1.46477	0.92754	1.31317	1.28133	0.633232	0.896501	0.874765	1.41575	1.38143	0.975755
1773218_at	YJL099W	CHS6	Member of the ChAPs family of proteins (Chs5p-Arf1p-binding proteins: Bch1p, Bch2p, Bud7p, Chs6p), that forms the exomer complex with Chs5p to mediate export of specific cargo proteins, including Chs3p, from the Golgi to the plasma membrane	10.0513	9.94909	10.3643	9.76662	10.2188	10.1985	0.931577	1.24221	0.820896	1.12311	1.10736	1.33345	0.88119	1.2056	1.1887	0.660836	0.904125	0.891445	1.36815	1.34897	0.985976
1774321_at	YIR032C	DAL3	Ureidoglycolate hydrolase, converts ureidoglycolate to glyoxylate and urea in the third step of allantoin degradation; expression sensitive to nitrogen catabolite repression	9.85233	9.63025	9.96468	9.26785	9.57866	9.72272	0.857324	1.08099	0.666888	0.827211	0.914078	1.26089	0.777871	0.964876	1.0662	0.616925	0.765237	0.845596	1.24041	1.37066	1.10501
1771076_at	YGL068W	MNP1	Protein associated with the mitochondrial nucleoid; putative mitochondrial ribosomal protein with similarity to E. coli L7/L12 ribosomal protein; required for normal respiratory growth	11.9897	11.983	11.4514	12.0857	11.4396	11.5654	0.99534	0.688585	1.0688	0.682975	0.74522	0.691809	1.0738	0.686172	0.748709	1.55217	0.991852	1.08225	0.639012	0.69725	1.09114
1769854_at	YDR223W	CRF1	Transcriptional corepressor involved in the regulation of ribosomal protein gene transcription via the TOR signaling pathway and protein kinase A, phosphorylated by activated Yak1p which promotes accumulation of Crf1p in the nucleus	8.632	8.89398	9.1587	8.56881	8.84468	8.85367	1.19912	1.44063	0.95714	1.15883	1.16608	1.2014	0.7982	0.9664	0.972443	0.66439	0.804393	0.809423	1.21072	1.21829	1.00625
1775970_at	YMR013W-A	NA	Dubious open reading frame unlikely to encode a protein, based on available experimental and comparative sequence data; completely overlaps the characterized snoRNA gene snR73	9.66252	9.52761	10.2668	9.21084	9.10822	9.21875	0.910729	1.52027	0.731194	0.680989	0.73521	1.66929	0.802867	0.747741	0.807277	0.480962	0.447938	0.483604	0.931338	1.00549	1.07962
1779738_at	YER058W	PET117	Protein required for assembly of cytochrome c oxidase	9.08751	8.89277	8.51747	9.1791	8.5942	8.52752	0.873731	0.673601	1.06554	0.710397	0.678307	0.770948	1.21953	0.813061	0.776334	1.58186	1.05463	1.00699	0.666699	0.636583	0.954829
AFFX-25srRnab_at	NA	NA	NA	10.3468	10.2948	11.2734	9.02196	9.21201	9.37459	0.964622	1.90084	0.399198	0.455405	0.509727	1.97056	0.413838	0.472107	0.528421	0.210011	0.23958	0.268158	1.1408	1.27688	1.11928
AFFX-r2-Sc-25SrRNA-5_at	NA	NA	NA	7.93175	7.8695	8.2765	7.24782	7.33245	7.80725	0.957764	1.26992	0.622468	0.660071	0.917318	1.32593	0.649918	0.689179	0.95777	0.490161	0.519772	0.72234	1.06041	1.47368	1.38973
AFFX-25srRnac_at	NA	NA	NA	8.76805	8.78992	9.67071	7.74266	8.17522	8.39662	1.01527	1.86951	0.491277	0.663039	0.773014	1.84139	0.483887	0.653065	0.761386	0.262783	0.354659	0.413484	1.34962	1.57348	1.16587
[truncated: 12 more rows]
